# Supplementary material for: Phenotypic responses to microbial volatiles render a mold fungus more susceptible to insect damage
Source: Ecol Evol. 2018 Apr 2;8(8):4328–39. doi: 10.1002/ece3.3978 (PMC5916272; doi:10.1002/ece3.3978)
Supplement: Supplementary file 2 [file ECE3-8-4328-s002.xlsx]

## Sheet: Supplementary Table S1
Supplemntary Table S1
Summary of raw data (reconstructed peak area TIC x 1.000.000) and statistical results of the GC-MS-based chemical analysis of volatiles emitted by Saccharomyces cerevisiae on malt extract agar with and without additional sucrose. Compound identification measures, and source of authentic standards.
											Yeast no sucrose								Yeast plus sucrose								Medium only
Compound name	Chemical class	CAS Number	RtHP5ms	LRI HP5ms	LRI INNOWax	Peak integration ion m/z	Standard commercial source	MDA	p-value	q-value (false discovery rate)	nosucrose01	nosucrose02	nosucrose03	nosucrose04	nosucrose05	nosucrose06	nosucrose07	nosucrose08	plussucrose01	plussucrose02	plussucrose03	plussucrose04	plussucrose05	plussucrose06	plussucrose07	plussucrose08	nosucrose01	nosucrose02	nosucrose03	plussucrose01	plussucrose02	plussucrose03
Acetaldehyde	Aldehyde	75-07-0	1.6	394	701	29	Acros	-1.85	0.1605 (W)	0.1605	25.1	28.9	21.8	25.3	21.3	24.7	20.6	7.3	6.8	2.9	53.1	17	20.4	4.9	45.5	5.3	2.7	1.8	2.7	2.7	2.8	3.2
Ethanol	Alcohol	64-17-5	3.9	476	936	31	Merck	31.58	< 0.0001	0.0001	994.7	1007.8	889.2	889.3	735.9	845.2	525.9	1119.5	2201.4	2271.9	2368.3	2152.2	2309.4	2345	2299.6	2330.4	5.2	6.4	10	27.9	22.8	23.9
Isopropylalcohol	Alcohol	67-63-0	5.4	520	n.d.	59	Sigma	-	-	-	7.5	4	3.9	4.6	7.4	4.7	8.4	4.9	1.8	1.4	1.4	1.7	1	0.8	1.3	1.2	14.1	9.4	12.8	23.4	28.8	25.5
Isobutyraldehyd	Aldehyde	78-84-2	7	567	812	72	VWR	-	-	-	6.5	6.8	5.2	5	2.9	3.7	3.7	0.6	0.7	0.3	3.3	1.3	1.1	0.3	1.9	0.4	4.9	3.1	4	4.8	5	4.8
1-Propanol	Alcohol	71-23-8	7.6	581	1034	31	Fluka	-	-	-	23.6	20	20.9	20.1	17.8	19.8	10.4	24.5	16.1	14.5	18.8	15.9	15.1	13.6	15.7	14.7	13.9	12.5	11.6	24.7	30.3	26.5
Ethylacetate	Ester	141-78-6	9.3	626	898	43	Pierce	31.9	< 0.0001	0.0001	41.8	41.5	52.5	91.2	118.8	87	89.7	60.6	258.9	275.1	254.7	269.4	292.8	300.9	286	283	5.9	4.1	6.4	13.4	16.5	32
Isobutylalcohol	Alcohol	78-83-1	9.9	643	1092	TIC	Sigma	5.7	0.0656	0.0716	49.1	47.3	58.4	54.7	64.5	65.5	65.1	34.1	46.9	46.9	56.9	39.7	41.6	41.2	47	41.8	0	0	0	0	0	0
3-methylbutanal	Aldehyde	590-86-3	10.4	656	927	58	Aldrich	-	-	-	19.4	18.1	10.9	11.9	9.2	10	10.9	3.3	3.4	2	2.7	3.5	4.6	2.1	2.7	2.3	22.3	12.1	16.4	22.1	22.3	21.1
2-methylbutanal	Aldehyde	96-17-3	10.8	665	921	58	Aldrich	-	-	-	12.5	11.3	6.4	6.9	5.5	6.5	6.3	1.9	1.6	0.9	1.8	1.9	2.4	1	1.6	1	11.1	6.7	8.7	11.5	11.6	10.7
Ethylpropanoate	Ester	105-37-3	12.7	718	967	102	Fluka	8.1	0.0253	0.0303	2	2	8.7	8.1	15.6	11.6	12.3	2.7	15.1	14.7	12.2	14	16.3	14.7	12.1	15.1	0	0	0	0	0	0
3-methyl-1-butanol	Alcohol	123-51-3	13.5	744	1204	TIC	Aldrich	30.66	0.0002 (W)	0.0003	348.1	344.1	386.8	399.8	434.9	427.9	440.3	288.2	548.7	546.6	547.3	481.2	550.7	533.7	519.8	538.9	0	2.2	5.3	4.6	2.3	2.5
2-methyl-1-butanol	Alcohol	137-32-6	13.5	746	1205		Merck
Isobutylacetate	Ester	110-19-0	14.6	774	1025	TIC	Aldrich	31.49	0.0002 (W)	0.0003	0.7	0.7	0.8	4.2	5.4	3.5	5.6	0.7	17.6	20.1	13.4	20	20.2	22.1	20.9	19.4	0	0	0.7	0.3	0.3	1.2
Ethylbutyrate	Ester	105-54-4	15.4	805	1047	88	Fluka	31.08	< 0.0001	0.0001	0.6	0.6	1.3	2.3	2.9	2	2	0.9	9.9	10.8	9.5	11.3	12.2	11.1	12.2	11	0.2	0.2	0.3	0.4	0.4	0.5
3-methyl-1-butanol acetate	Ester	123-92-2	17.8	879	1124	TIC	Aldrich	31.36	0.0002 (W)	0.0003	6.6	7.4	9.4	24.7	27.1	18.8	18.5	20.1	306.6	353.2	199.6	336.2	353.9	348.1	321.2	307.4	0.8	0.9	2.1	11.5	13.3	15.1
2-methyl-1-butanol acetate	Ester	624-41-9	17.8	882	1128		Sigma
Styrene	Aromatic hydrocarbon	100-42-5	18.1	893	1273	104	Fluka	11.46	0.0007	0.0011	10.5	8.3	14.4	11.1	7.9	11.6	11.7	18.5	8.3	7.7	4.7	8.1	6.3	7.1	6.7	6.8	0.3	0.2	0.2	0.4	0.4	0.3
Ethylhexanoate	Ester	123-66-0	21.4	1006	1243	88	Chemos	31.69	0.0002 (W)	0.0003	0.4	0.4	0.3	0.3	0.2	0.2	0.2	0.8	60.4	67.8	41.6	71.2	64.8	61.4	60.5	64.8	0	0	0.2	0.2	0.1	0.1
Phenylethylalcohol	Aromatic hydrocarbon	60-12-8	24.5	1118	1926	91	Merck	32.46	0.002	0.0026	1.5	1.6	3.1	3.6	5.3	5	6	1.2	7	7.9	10.4	7.8	9.6	7.2	9.7	7.3	0	0	0	0	0	0
Ethyloctanoate	Ester	106-32-1	26.5	1200	1443	88	Aldrich	'de novo'	-	-	0.2	0.2	0	0	0	0	0	0.4	19.2	22.7	11.6	23.9	31.4	21	20.3	22.8	0	0	0.2	0.5	0.1	0.1
Phenylethylacetate	Aromatic hydrocarbon	103-45-7	28.1	1266	1835	104	Aldrich	'de novo'	-	-	0	0	0	0	0	0	0	0	0.7	0.6	0.9	0.9	1.4	0.8	0.8	0.6	0	0	0	0	0	0
Ethyldecanoate	Ester	110-38-3	29.9	1349	1647	88	Aldrich	'de novo'	-	-	0	0	0	0	0	0	0	0.1	3.4	3.5	2.3	4.1	6.3	3.5	3.3	4	0	0	0.1	0.4	0.2	0.1
bold: compounds characteristic of the yeast volatile profiles			retention time	linear retention index	linear retention index	TIC: total ion current			p-values were calculated with t-test as a default; p-values with (W) were calculated by the Wilcoxon Mann Whitney test; comparisions were made between yeast treatments only
grey: minor compounds emitted by the medium and found reduced in the yeast treatment								MDA; mean decrease accuracy from the random forest analysis (10,000 forests grown, 3 randomly selected variables at each node) on the 12 compounds found consistently emitted by Saccharomyces cerevisiae on malt extract medium with and without additional sucrose; analysis was run on yeast treatments only
