# Supplementary material for: Phenotypic responses to microbial volatiles render a mold fungus more susceptible to insect damage
Source: Ecol Evol. 2018 Apr 2;8(8):4328–39. doi: 10.1002/ece3.3978 (PMC5916272; doi:10.1002/ece3.3978)
Supplement: Supplementary file 3 [file ECE3-8-4328-s003.xlsx]

## Sheet: Supplementary Table S2
Supplementary Table S2
Summary of raw data and statistical results of the HPLC-ESI-MS-based chemical analysis of insecticidal, nonexposed (C1-C5) and noneinsecticidal, volatile-exposed (T1-T5) Aspergillus nidulans colonies
ID	Ret. Time	Mass	C1.txt	C2.txt	C3.txt	C4.txt	C5.txt	T1.txt	T2.txt	T3.txt	T4.txt	T5.txt	C-core	T-core	p-value*	q-value (false discovery rate)	Fold Change (FC)	log2(FC)	MDA**		* p-values were calculated with t-test as a default; p-values with (W) were calculated by the Wilcoxon Mann Whitney test
Anid0001	1.6	195.1	1515942	2660240	2348396	2669561	1930650	0	785002	616993	873144	0	1	0
Anid0002	1.6	254.2	2755524	2439374	3468652	2654166	4149472	1355889	2329625	1246129	2077751	1751036	1	1	0.0058	0.0214	0.56639	-0.82014	6.83		** MDA; mean decrease accuracy from the random forest analysis (10,000 forests grown, 14 randomly selected variables at each node) on the 181 masses found consistently† in both non-exposed and volatile-exposed Aspergillus nidulans
Anid0003	1.6	256.2	3850882	4034039	6098591	4564340	5143458	1688888	2007592	1295171	0	0	1	0
Anid0004	1.6	257.1	2633848	2157599	1814783	0	1528412	1959969	2440253	1354843	0	1636367	1	1	0.7533 (W)	0.8314	0.91139	-0.13387	-1		colour code
Anid0005	1.6	373.2	0	0	1663398	2276523	1560688	0	0	0	612346	0	0	0								masses found exclusively† in non-exposed Aspergillus nidulans (C1-C5)
Anid0006	1.7	113.1	628717	0	0	0	0	0	535714	0	1513915	1176665	0	0
Anid0007	1.7	140.1	4719964	4621820	5379907	3390909	5251776	4736311	5317134	3828733	3009113	5339216	1	1	0.6743	0.7926	0.95147	-0.07177	-1.98			massed found exclusively† in volatile-exposed Aspergillus nidulans (T1-T5)
Anid0008	1.7	158.1	0	0	0	0	0	0	679267	0	0	0	0	0
Anid0009	1.7	162.1	2752102	2528824	3593812	3625597	3490317	1180421	1060824	0	1230304	0	1	0								masses found consistently† in both non-exposed and volatile-exposed Aspergillus nidulans
Anid0010	1.7	170.1	0	0	666103	0	0	0	0	0	0	715027	0	0
Anid0011	1.7	196.1	531972	0	0	0	1162517	0	0	0	525923	0	0	0								masses did not appear consistently† in both treatments
Anid0012	1.7	222.1	19604584	18936124	18593102	17851932	19496334	31536462	32003940	29625198	28557596	27617540	1	1	< 0.0001	< 0.0001	1.5806	0.6605	8.49
Anid0013	1.7	226.2	0	0	1524761	945555	1159546	0	1108281	0	723717	0	0	0							† if not detected (0) in ≥ 2 out of 5 independent samples, the corresponding mass was not considered to be a consistent constituent of the profile
Anid0014	1.7	266.2	2437886	2378161	1800488	2249883	1933036	2181756	1889673	2054489	5374748	2364543	1	1	1.0000 (W)	1	1.2839	0.36051	0
Anid0015	1.7	374.2	0	0	5348776	0	5407678	0	1352200	0	0	0	0	0
Anid0016	1.7	378.2	20864020	21278460	25304368	24260676	23490656	9025363	7039938	4952072	8748443	8677108	1	1	< 0.0001	0.0001	0.33371	-1.5833	8.63
Anid0017	1.7	379.2	11704290	11148225	12303293	11329602	13008805	2923292	3667584	1786337	4595616	4405443	1	1	0.0015	0.0078	0.2921	-1.7755	8.15
Anid0018	1.7	386.2	24069688	22086700	28503306	26500184	26184550	11789909	9927755	8926429	11723578	14782421	1	1	< 0.0001	0.0003	0.44878	-1.1559	8.34
Anid0019	1.7	389.2	22493692	22451070	25737742	25344080	25213662	15593414	16092291	12791183	19494406	18465318	1	1	0.0079 (W)	0.0222	0.67994	-0.55651	8.38
Anid0020	1.7	391.2	0	0	0	0	0	1664605	0	0	2854900	0	0	0
Anid0021	1.7	405.2	0	0	0	0	0	0	1355889	0	0	0	0	0
Anid0022	1.7	470.2	0	0	0	2671718	0	1607424	0	0	0	0	0	0
Anid0023	1.7	477.2	4382445	5761100	6603345	5688108	5668281	0	0	0	1811131	0	1	0
Anid0024	1.7	561.2	3273809	0	0	3218601	2742918	0	841450	0	1199695	0	0	0
Anid0025	1.7	569.2	7697994	9046108	8663208	10235354	8810309	1899184	2548012	2014424	1977709	4175447	1	1	0.0005	0.003	0.28378	-1.8172	8.13
Anid0026	1.7	570.2	3393967	4001001	4472899	4152698	3408424	2078866	0	0	0	2305243	1	0
Anid0027	1.7	571.2	1739005	3661363	4991338	2769665	4256380	1905449	0	1949567	2615177	3585877	1	1	0.1737	0.2859	0.59184	-0.75672	-1.68
Anid0028	1.7	572.2	8516372	8065732	11291099	10403432	9526836	5696342	6044743	2873471	4202710	3819955	1	1	0.0008	0.0048	0.47355	-1.0784	8.06
Anid0029	1.7	573.2	0	0	0	0	0	0	0	0	1368329	0	0	0
Anid0030	1.7	587.2	2609817	2438817	2708801	3726158	4008690	2679621	2805456	2556091	2731815	3875052	1	1	1.0000 (W)	1	0.94551	-0.080843	0
Anid0031	1.7	588.2	3339330	2538068	3654281	0	3902778	4007265	2517494	2340247	1931137	2894226	1	1	0.6905 (W)	0.7937	1.0003	0.00036577	-1.17
Anid0032	1.7	589.2	0	1910427	1046154	0	2080379	0	1692446	0	0	0	0	0
Anid0033	1.8	105.1	2191644	1596667	1752190	2366233	2056686	1982974	1658751	1052832	2292082	1799518	1	1	0.3553	0.5061	0.88184	-0.18141	-1.68
Anid0034	1.8	159	0	0	0	0	0	0	0	0	0	851059	0	0
Anid0035	1.8	163.1	1522685	2039694	1574040	0	3674092	0	916578	0	1048411	1530464	1	0
Anid0036	1.8	171.1	1969738	1339376	1320233	2396720	2051830	719888	0	0	0	0	1	0
Anid0037	1.8	193.1	0	0	892573	0	0	0	0	0	651555	0	0	0
Anid0038	1.8	207.1	3014936	1016606	1954391	3083309	3059641	2657603	0	0	2921308	2060064	1	0
Anid0039	1.8	208.2	1557300	1213186	0	2144853	1696456	0	0	1356367	1854477	1847943	1	0
Anid0040	1.8	218.2	0	699110	0	0	1411909	3068607	4091239	4016508	3265180	5091373	0	1
Anid0041	1.8	223.1	1044316	1611260	0	0	2071482	3259247	2363367	2228091	2427641	2139590	0	1
Anid0042	1.8	228.2	2433070	1119336	1155763	1373723	836509	1531722	0	0	0	1450638	1	0
Anid0043	1.8	250.2	698344	900624	0	0	614502	875140	0	0	0	0	0	0
Anid0044	1.8	258.2	9913707	12102074	12847630	10401313	11568103	4818937	5302694	2282785	1021449	2457905	1	1	0.008	0.0222	0.27948	-1.8392	8.34
Anid0045	1.8	274.2	3480171	2742526	6038360	4881408	4284103	4141672	2901288	1469403	1425431	2114783	1	1	0.0343	0.0776	0.56251	-0.83006	-1.21
Anid0046	1.8	286.2	17034202	18597338	18172214	20694440	21024442	10314012	8609586	4047890	10641973	11258261	1	1	0.0079 (W)	0.0222	0.46975	-1.09	7.73
Anid0047	1.8	287.2	6468426	5923945	7671192	6036725	5440035	922615	3246583	2491768	4909788	3049378	1	1	0.0313	0.0727	0.46354	-1.1092	7.11
Anid0048	1.8	288.2	1302696	1622821	1442411	1105120	0	0	1134926	0	570476	2005752	1	0
Anid0049	1.8	294.2	15997127	16160067	16283026	17844802	18299516	7907056	9000274	5194598	8678844	9821894	1	1	0.0018	0.0089	0.48002	-1.0588	8.47
Anid0050	1.8	355.2	0	0	0	0	0	0	0	1001026	0	1359654	0	0
Anid0051	1.8	367.2	0	0	0	0	0	0	0	0	1990862	0	0	0
Anid0052	1.8	388.2	13464836	11142022	13658180	13945157	14801821	9017642	7446988	7523092	8559657	10668255	1	1	0.0006	0.0037	0.64489	-0.63287	6.56
Anid0053	1.8	404.2	0	0	0	0	1321970	1124063	0	0	1324270	0	0	0
Anid0054	1.8	538.2	0	0	1061357	0	0	0	0	0	1372924	0	0	0
Anid0055	1.9	156.1	2043519	1769185	2913977	2526724	2525651	3050825	4233019	2072932	1169793	2069771	1	1	0.9758	1	1.0694	0.096781	-1.41
Anid0056	1.9	224.2	13303568	13340901	13505554	15233020	13488532	4441440	4603023	4568490	4672496	3811960	1	1	0.0079 (W)	0.0222	0.32085	-1.64	8.14
Anid0057	1.9	238.2	1255791	0	1960426	780092	0	0	0	0	0	524337	0	0
Anid0058	1.9	242.2	0	1624537	1243841	1867309	0	2336998	0	2664673	2100809	0	0	0
Anid0059	1.9	270.2	25940866	23698724	30670087	25403925	26864783	9590534	10675122	9017662	9372819	8887949	1	1	< 0.0001	< 0.0001	0.35861	-1.4795	8.77
Anid0060	1.9	271.2	2580192	2297599	4719595	5011567	3793054	0	1638854	0	0	0	1	0
Anid0061	1.9	272.2	0	0	0	0	0	0	839989	0	0	0	0	0
Anid0062	1.9	276.2	889989	0	1674962	2093556	1088608	3647704	1993653	0	1741214	1787394	1	1	0.5334	0.6659	1.5705	0.65124	-2.18
Anid0063	1.9	296.2	0	0	613693	2077705	1090617	0	0	0	735269	0	0	0
Anid0064	1.9	304.2	7217704	9656299	11451479	10360753	13151491	5042173	5107051	6216414	4958446	3393150	1	1	0.0008	0.0044	0.47682	-1.0685	6.79
Anid0065	1.9	305.2	4450024	4187958	3457877	3417276	2089878	0	0	2638869	0	1114955	1	0
Anid0066	1.9	314.2	0	1496149	0	0	0	714143	0	0	0	0	0	0
Anid0067	1.9	357.2	0	0	0	0	915464	1259030	0	0	0	0	0	0
Anid0068	1.9	692.2	0	0	0	0	0	0	0	0	0	1201395	0	0
Anid0069	1.9	726.2	0	0	0	0	0	0	0	0	0	902305	0	0
Anid0070	1.9	804.2	0	0	0	0	0	0	0	0	0	1016608	0	0
Anid0071	1.9	851.2	0	0	0	0	0	0	0	0	0	751192	0	0
Anid0072	1.9	891.2	0	0	0	0	0	852235	0	0	857581	0	0	0
Anid0073	1.9	974.2	0	0	0	0	0	0	0	0	0	594581	0	0
Anid0074	2	119	8222577	6083897	9257136	9384839	8035213	10528573	10447909	12230330	6209686	8414704	1	1	0.3507	0.5038	1.1671	0.2229	1.33
Anid0075	2	135.1	0	0	0	0	0	0	695710	2761819	0	2269196	0	0
Anid0076	2	137	5709315	5786800	6503540	6376366	7800052	6782477	8028380	7529584	9883551	4888594	1	1	0.3648	0.5074	1.1534	0.20592	-1.69
Anid0077	2	153.1	0	980876	0	0	902636	2180686	0	0	2051991	0	0	0
Anid0078	2	172.1	0	0	0	0	0	0	0	0	0	612751	0	0
Anid0079	2	185.1	4438772	5035774	4656459	0	4124703	0	4408530	4567288	2326787	4194580	1	1	0.4633 (W)	0.6033	0.85096	-0.23284	0
Anid0080	2	186.1	2983848	3063291	4809079	4152721	5802966	3756143	4069342	3078166	2708251	3047517	1	1	0.2137	0.3393	0.80048	-0.32107	0
Anid0081	2	194.1	1927355	1571188	2015618	4064827	3548675	504883	1615526	2034869	0	4249389	1	1	0.1858	0.303	0.65946	-0.60065	-1
Anid0082	2	212.2	1926313	0	0	1488434	0	0	0	1166846	0	1297995	0	0
Anid0083	2	213.1	0	0	0	0	0	0	1306197	0	0	1321777	0	0
Anid0084	2	278.2	0	0	0	969861	0	0	1475831	1322905	3002522	0	0	0
Anid0085	2	285.2	2207675	2354789	2252253	2600212	3788908	2748358	2636542	3129512	2498553	1746183	1	1	0.8315	0.8853	0.96632	-0.049425	-1.99
Anid0086	2	329.2	0	0	0	861176	1669216	1317010	0	0	0	0	0	0
Anid0087	2	336.2	1868511	0	3384967	3042069	2881408	2592973	0	0	0	0	1	0
Anid0088	2	356.2	0	0	0	0	0	0	0	0	0	1673448	0	0
Anid0089	2	449.2	0	0	0	0	0	0	0	1849973	1540488	1850878	0	0
Anid0090	2	507.2	0	0	0	0	0	0	0	715666	0	0	0	0
Anid0091	2	645.2	0	0	0	0	0	1273151	0	0	0	0	0	0
Anid0092	2	691.2	0	0	0	0	0	0	0	1118159	0	0	0	0
Anid0093	2	708.2	0	0	0	0	0	0	0	600803	0	0	0	0
Anid0094	2	888.2	0	0	653014	0	0	1112925	0	0	0	0	0	0
Anid0095	2	913.2	0	0	0	0	0	0	0	633687	0	0	0	0
Anid0096	2.1	109.1	0	0	0	0	0	0	1338601	0	0	0	0	0
Anid0097	2.1	110.1	802677	0	599215	1776556	1160706	1173317	1819999	1254175	1600200	0	1	1	0.3457 (W)	0.5006	1.3285	0.40985	-1.99
Anid0098	2.1	114.1	0	0	0	0	531770	0	695375	0	0	0	0	0
Anid0099	2.1	148.1	738501	0	554402	0	0	0	0	0	0	621307	0	0
Anid0100	2.1	166.1	6076712	2942552	4153801	3931884	5137340	5005933	7545774	5561317	5096746	3991428	1	1	0.2289	0.3541	1.2229	0.29036	-1
Anid0101	2.1	182.1	1446630	584834	974021	0	0	1059364	0	0	0	0	0	0
Anid0102	2.1	192.1	0	1617306	621310	0	1338010	0	0	1937792	818601	1075364	0	0
Anid0103	2.1	202.1	3773491	2909904	3303951	3440772	2946230	4384945	2968869	2490031	1663099	2448700	1	1	0.2707	0.4117	0.85229	-0.23059	2.21
Anid0104	2.1	214.1	0	0	0	0	1195302	0	0	1338565	0	1211672	0	0
Anid0105	2.1	253.2	0	0	0	3293347	0	1587334	1981476	0	0	0	0	0
Anid0106	2.1	259.1	0	0	2326033	953475	0	0	0	1001842	0	0	0	0
Anid0107	2.1	264.2	0	0	0	0	0	0	0	0	0	1544199	0	0
Anid0108	2.1	282.2	6118807	4788601	5025676	0	2155718	2272380	0	3218181	3277360	1553858	1	1	0.3457 (W)	0.5006	0.57653	-0.79454	0
Anid0109	2.1	284.2	0	0	0	2089417	1206884	0	2447111	1932641	1951769	1797288	0	1
Anid0110	2.1	306.2	2472370	3940644	0	0	2832737	0	3403776	2989800	3519103	2578120	0	1
Anid0111	2.1	308.2	0	818494	0	916010	0	0	0	0	2009675	0	0	0
Anid0112	2.1	316.2	0	0	0	1463845	0	0	1054609	0	0	0	0	0
Anid0113	2.1	322.2	0	0	0	0	0	3120856	3254817	3416412	3809105	2743050	0	1
Anid0114	2.1	323.2	0	0	0	1934325	3540040	4775822	5985236	6423722	4066474	0	0	1
Anid0115	2.1	366.2	0	0	0	0	0	0	0	0	0	2563485	0	0
Anid0116	2.1	385.2	0	0	0	0	0	0	3325931	0	0	0	0	0
Anid0117	2.1	615.2	0	0	0	0	0	0	0	875248	0	0	0	0
Anid0118	2.1	671.2	0	0	0	0	0	0	0	0	846817	0	0	0
Anid0119	2.1	694.2	0	0	0	0	0	0	0	0	0	545581	0	0
Anid0120	2.1	802.2	0	0	0	0	0	787296	0	0	0	0	0	0
Anid0121	2.1	875.2	0	0	0	0	0	1140833	0	0	0	0	0	0
Anid0122	2.1	880.2	0	0	0	0	0	1109688	0	0	0	0	0	0
Anid0123	2.1	902.2	0	0	0	0	0	0	0	0	544469	0	0	0
Anid0124	2.1	935.2	0	0	0	0	0	0	0	0	1100219	0	0	0
Anid0125	2.1	942.2	0	0	0	0	0	0	0	0	824277	0	0	0
Anid0126	2.2	111.1	0	0	0	0	700222	1414908	0	0	1182663	0	0	0
Anid0127	2.2	112.1	8021271	6496038	6698926	7505719	6339790	6109586	5040209	5360250	5944687	5996364	1	1	0.0076	0.0222	0.81146	-0.30141	8.29
Anid0128	2.2	123.1	6035111	5883577	6300904	6941395	5722909	6451361	6230905	7954941	8333918	7212051	1	1	0.0475	0.1036	1.1716	0.22846	-0.7
Anid0129	2.2	173.1	0	0	0	0	0	2701331	3181552	2609731	1992143	2640462	0	1
Anid0130	2.2	200.1	658150	0	587215	614320	0	2650961	3504246	1127978	2613812	2635940	0	1
Anid0131	2.2	234.2	0	0	0	0	0	1650029	1457195	0	0	0	0	0
Anid0132	2.2	237.1	7339811	6899648	6868309	6185183	6402300	0	2042071	0	1123938	3156535	1	0
Anid0133	2.2	243.1	0	1000841	0	0	0	0	0	2893015	0	0	0	0
Anid0134	2.2	262.1	0	0	0	0	0	1231607	2611219	0	0	0	0	0
Anid0135	2.2	290.2	0	628285	0	0	0	0	1720038	1556664	932710	0	0	0
Anid0136	2.2	325.2	0	0	0	0	0	0	0	0	3231234	0	0	0
Anid0137	2.2	350.2	0	0	0	0	0	0	1761949	0	0	1568198	0	0
Anid0138	2.2	371.2	0	0	0	0	0	2204072	0	0	0	0	0	0
Anid0139	2.2	387.2	19374478	20771312	23005838	19872490	21101328	12631995	11650869	9274729	9550855	10033690	1	1	< 0.0001	0.0001	0.51037	-0.97039	8.14
Anid0140	2.2	394.2	0	0	0	0	0	0	0	0	1393917	0	0	0
Anid0141	2.2	451.2	0	1761479	2655450	0	2654507	2415523	3360966	0	0	0	0	0
Anid0142	2.2	657.2	0	0	0	0	0	0	1218838	0	0	0	0	0
Anid0143	2.2	831.2	0	0	0	0	0	0	0	0	1089650	0	0	0
Anid0144	2.2	946.2	0	0	0	0	0	0	0	0	0	792481	0	0
Anid0145	2.2	963.2	0	0	0	0	0	0	0	784585	0	0	0	0
Anid0146	2.2	964.2	0	0	0	0	0	594838	0	0	0	0	0	0
Anid0147	2.3	138.1	1553379	1490991	0	2124258	0	1641542	0	612093	1470531	689658	0	1
Anid0148	2.3	167.1	0	1319616	0	1310817	792445	0	0	0	0	646562	0	0
Anid0149	2.3	174.1	772746	530682	927869	0	0	2945985	1228312	4099571	3150857	3536069	0	1
Anid0150	2.3	215.1	0	1334692	583596	0	0	0	1770745	0	0	1144368	0	0
Anid0151	2.3	230.2	0	1059888	0	0	0	807536	2867403	971095	876057	0	0	1
Anid0152	2.3	233.1	0	0	0	0	0	6160437	7781051	7009452	6606632	0	0	1
Anid0153	2.3	235.1	0	0	0	0	0	0	0	630595	0	1636507	0	0
Anid0154	2.3	236.1	70208120	68461821	73262472	68710752	71836439	15939384	15774411	8085673	10458278	10395778	1	1	0.0002	0.001	0.17208	-2.5389	8.63
Anid0155	2.3	244.2	2168715	817948	987380	1666893	0	0	2841891	2234804	3511562	2730111	1	1	0.1161 (W)	0.208	1.9634	0.97332	2.42
Anid0156	2.3	252.2	5054360	4782624	5207565	3463635	5193803	4179464	5151615	6336269	5475312	3298243	1	1	0.8413 (W)	0.8853	1.0312	0.04429	-1
Anid0157	2.3	269.2	5883955	5407272	6397304	6004149	5974582	6743910	8218395	6767193	10109015	7612975	1	1	0.0086	0.0232	1.3298	0.41121	7.42
Anid0158	2.3	364.2	0	0	0	0	0	0	1022181	0	0	0	0	0
Anid0159	2.3	435.2	0	0	0	0	957109	0	1194853	0	0	0	0	0
Anid0160	2.3	655.2	0	0	0	0	0	0	671900	0	0	543467	0	0
Anid0161	2.3	985.2	0	0	0	0	0	0	0	1167391	0	0	0	0
Anid0162	2.4	124	0	0	0	0	938499	0	0	0	2031998	0	0	0
Anid0163	2.4	146.1	7853441	7259558	7591424	8076431	6979978	11092550	9237925	8597837	12162484	12030131	1	1	0.0022	0.0099	1.4068	0.49239	7.07
Anid0164	2.4	155.1	1404588	2043471	1124670	0	2261658	2329902	0	3189952	0	2491216	1	0
Anid0165	2.4	183.1	0	0	609450	0	0	0	790387	0	1057445	0	0	0
Anid0166	2.4	201.1	0	0	858745	0	0	1267582	2089837	2641674	3869447	1884635	0	1
Anid0167	2.4	203.1	3060801	5018007	2028402	5869313	3925823	3528433	4218028	2980478	3356232	7212032	1	1	0.7497	0.8314	1.07	0.09759	-1.41
Anid0168	2.4	204.1	3742578	4837041	6170122	6328498	7132968	1771790	1470544	2668807	1886158	3964270	1	1	0.0024	0.0104	0.41691	-1.2622	1.66
Anid0169	2.4	206.1	40725553	39938532	40422768	41782116	42383360	34009704	36351040	33114092	41084658	37414452	1	1	0.0292	0.0705	0.88659	-0.17367	3.94
Anid0170	2.4	246.2	10625334	9981409	6842595	10124818	6549356	7173748	8990143	5211454	7470383	4098459	1	1	0.116	0.208	0.74664	-0.42152	-1
Anid0171	2.4	268.2	44272124	47018331	46963161	46598213	45474008	63181635	68026804	66365932	75895169	62257014	1	1	< 0.0001	0.0001	1.4576	0.54361	8.33
Anid0172	2.4	293.2	2579571	2183939	3317354	0	0	0	0	0	1943662	0	0	0
Anid0173	2.4	337.2	1860822	0	0	1709887	0	0	2860642	5248233	5006351	2585873	0	1
Anid0174	2.4	348.2	0	0	0	0	0	0	1098865	0	0	0	0	0
Anid0175	2.4	727.2	0	0	0	0	0	0	0	994359	0	0	0	0
Anid0176	2.4	769.2	0	0	0	0	0	0	0	0	0	1160871	0	0
Anid0177	2.4	965.2	0	0	0	0	0	0	2455436	0	0	0	0	0
Anid0178	2.5	116.1	1186814	3585439	0	5258885	1563963	6963362	6765347	5764641	6378379	4800065	1	1	0.0596	0.1226	2.5889	1.3723	4.49
Anid0179	2.5	118.1	36774479	35304976	41531694	37912614	39610653	32442174	33356719	32262006	22617837	32191800	1	1	0.0079 (W)	0.0222	0.79981	-0.32228	7.93
Anid0180	2.5	127.1	3162741	3235926	3001467	3189548	2672752	2915486	3182760	3783212	3566730	2100835	1	1	0.9936	1	1.0188	0.026839	-1.7
Anid0181	2.5	144.1	19363235	14951630	17464956	22110608	19949240	3257068	2020776	1610883	3608075	2874893	1	1	< 0.0001	< 0.0001	0.1425	-2.811	7.91
Anid0182	2.5	147	2894053	1330243	3208824	3626013	1539623	0	0	2431202	1967482	3049104	1	0
Anid0183	2.5	157.1	0	0	0	0	0	1700822	1134436	3077083	1544285	1628151	0	1
Anid0184	2.5	184.1	61738036	56974556	64975338	63435210	65704016	50375606	55838066	52295558	56272914	52740772	1	1	0.0015	0.0078	0.85518	-0.2257	6.99
Anid0185	2.5	187.1	0	0	2521675	0	1779961	2269509	2045048	1329592	1654368	1968321	0	1
Anid0186	2.5	205.1	5740649	7088430	5017402	9138881	6090362	3532995	6153984	6888598	6823939	3082258	1	1	0.2374	0.3641	0.80064	-0.32077	0
Anid0187	2.5	232.2	3722240	4811476	4003672	3615970	5489382	25613989	24660254	14824459	12512027	19070976	1	1	< 0.0001	0.0002	4.4672	2.1594	8.51
Anid0188	2.5	247.1	2090269	1119914	0	0	3592861	0	0	1409688	2535738	0	0	0
Anid0189	2.5	249.1	0	0	0	0	0	0	2373946	1844011	0	1788767	0	0
Anid0190	2.5	261.2	673804	1690170	2255310	1100543	0	0	0	0	0	1295104	1	0
Anid0191	2.5	263.1	0	0	1054723	0	2641237	2793454	2989506	3897672	0	0	0	0
Anid0192	2.5	267.1	0	0	0	0	0	1618118	2014057	0	0	2124152	0	0
Anid0193	2.5	275.2	0	0	0	0	0	0	0	1312490	1510430	0	0	0
Anid0194	2.5	295.1	2319049	0	5402087	3814006	0	0	2498296	4293574	1540181	4491502	0	1
Anid0195	2.5	311.2	0	0	0	1403991	0	2821563	2893789	3537423	3102551	0	0	1
Anid0196	2.5	313.2	2660101	0	3498084	2513598	0	0	0	1155521	0	0	1	0
Anid0197	2.5	321.2	0	0	0	1226339	0	4319991	4807670	8319534	5271228	4928851	0	1
Anid0198	2.5	339.2	696467	0	2383231	0	0	1014329	0	0	0	0	0	0
Anid0199	2.5	369.2	0	0	0	0	0	1595874	0	0	0	0	0	0
Anid0200	2.5	376.2	0	0	0	0	0	0	0	0	764066	0	0	0
Anid0201	2.5	390.2	1855112	6471198	7953391	5769520	4947260	3541010	0	0	3796739	4823389	1	0
Anid0202	2.5	687.2	0	0	0	0	0	0	0	0	982720	0	0	0
Anid0203	2.5	695.2	0	0	0	0	0	511683	0	0	0	0	0	0
Anid0204	2.5	821.2	0	0	0	0	0	0	607204	0	0	0	0	0
Anid0205	2.5	870.2	0	0	0	0	0	0	0	1037020	0	0	0	0
Anid0206	2.6	103	18066816	18511428	18176986	15581941	19846508	26569668	23654076	23054048	18026746	20612452	1	1	0.0254	0.063	1.241	0.31149	-0.46
Anid0207	2.6	104.1	51367824	53134807	58448240	56411349	58358844	44575884	47845532	47550929	49536606	47480254	1	1	0.0009	0.0051	0.85334	-0.22882	8.77
Anid0208	2.6	107.1	0	0	0	0	0	587292	539940	0	0	0	0	0
Anid0209	2.6	121.1	3380119	3404117	4596895	3416839	3658559	5142864	5670016	5395493	3904489	4568217	1	1	0.0317 (W)	0.0727	1.3373	0.41927	3.32
Anid0210	2.6	136.1	97573093	93700033	100673586	100927619	105095307	122933186	125270848	138743628	138637599	119520224	1	1	0.0001	0.0008	1.2955	0.37348	8.94
Anid0211	2.6	231.1	0	0	0	0	0	7034221	8394146	9355460	6037907	7572557	0	1
Anid0212	2.6	281.1	896811	0	0	0	0	1370347	1251933	0	1733596	2662553	0	1
Anid0213	2.6	303.2	0	0	0	0	0	0	1287785	0	0	1365883	0	0
Anid0214	2.6	363.2	0	0	0	0	2488458	0	1962513	0	0	0	0	0
Anid0215	2.6	381.2	0	0	621516	0	0	1294408	0	0	1684061	0	0	0
Anid0216	2.6	393.2	0	568328	0	0	0	0	3952455	0	0	0	0	0
Anid0217	2.6	550.2	0	0	0	0	0	644911	0	0	0	0	0	0
Anid0218	2.7	227.1	0	0	0	0	0	0	0	2296671	0	0	0	0
Anid0219	2.7	229.1	0	0	0	0	0	2773191	4119006	3216675	782140	0	0	1
Anid0220	2.7	265.1	0	3423669	4077806	8029945	7386035	6940031	6821837	0	2190026	3003268	1	1	0.4633 (W)	0.6033	0.82899	-0.27057	0
Anid0221	2.7	349.2	2437998	4285709	1741818	2231675	5169648	0	0	935929	0	0	1	0
Anid0222	2.7	858.2	0	0	0	0	0	1114749	0	0	0	0	0	0
Anid0223	2.8	132.1	1139329	0	1806966	2555155	2655821	3006002	2068400	2404026	1146939	1942273	1	1	0.3607	0.5061	1.2566	0.32952	-1.4
Anid0224	2.8	152.1	12714674	12184110	12376993	14242850	13224023	22437582	23181746	25493764	25175131	20298840	1	1	< 0.0001	< 0.0001	1.8008	0.84862	8.32
Anid0225	2.8	180.1	1196837	0	529412	0	706693	0	1777509	1300673	1019411	1353255	0	1
Anid0226	2.8	189.1	627924	0	0	0	1370979	3576131	0	0	2019394	3707897	0	0
Anid0227	2.8	280.2	0	0	0	0	0	3143995	2560843	1774068	0	2440683	0	1
Anid0228	2.8	383.2	0	0	0	3916427	0	2429556	3011518	3740530	2775851	1890128	0	1
Anid0229	2.9	168.1	0	0	0	0	0	525515	0	1151912	0	662834	0	0
Anid0230	3	188.1	8482907	7766995	7775102	7262773	7784435	13743924	11268384	10031498	13678458	15199056	1	1	0.0003	0.002	1.636	0.71015	7.9
Anid0231	3	740.2	0	0	0	0	0	548127	0	0	0	0	0	0
Anid0232	3.1	887.2	0	0	0	0	0	0	0	0	0	586665	0	0
Anid0233	3.3	159.1	923056	0	0	0	0	1069192	0	0	0	1218472	0	0
Anid0234	3.4	117.1	0	0	761031	0	0	0	0	0	1145093	0	0	0
Anid0235	3.4	170.1	0	805217	893893	703033	0	974650	843778	556023	956967	1310222	0	1
Anid0236	3.5	245.1	0	4946668	0	0	5772645	3030916	10515350	10144500	6108081	3669211	0	1
Anid0237	4.2	771.2	7465239	4692847	10942070	8884919	10415249	2866600	5091311	0	0	1385516	1	0
Anid0238	4.3	793.2	0	8229274	10548347	0	12498056	4297351	5893219	0	0	2115100	0	0
Anid0239	4.5	405.2	0	0	0	0	4883088	0	1653505	0	0	0	0	0
Anid0240	4.8	397.2	17238684	16307476	17103964	15736740	24072946	7648633	10684749	0	0	7362844	1	0
Anid0241	5.1	116.1	0	0	0	0	0	0	0	0	1458282	0	0	0
Anid0242	5.4	144.1	0	0	0	0	0	0	0	2085161	0	0	0	0
Anid0243	5.5	120.1	40173112	38400529	43560955	38800622	46926116	64109890	63374605	55171188	43812027	50096756	1	1	0.0092	0.0244	1.3305	0.41199	3.51
Anid0244	5.5	279.1	775023	876890	0	0	0	0	0	2022258	1281105	0	0	0
Anid0245	5.7	452.2	0	0	0	0	0	4194980	0	2902319	2257869	0	0	0
Anid0246	5.8	136.1	0	0	0	2252945	0	3387261	3694721	0	3230174	0	0	0
Anid0247	5.8	328.2	0	0	0	0	0	0	0	0	0	1632527	0	0
Anid0248	5.9	298.2	0	0	0	0	0	0	0	0	0	2179360	0	0
Anid0249	5.9	320.2	0	0	0	0	0	0	7579721	6467988	0	6816927	0	0
Anid0250	6.5	235.1	0	0	0	0	0	0	0	0	0	1308547	0	0
Anid0251	6.5	263.1	0	0	0	0	0	0	0	648515	0	0	0	0
Anid0252	6.6	107.1	0	0	0	0	0	938962	1603504	1061826	1027781	1225920	0	1
Anid0253	7.2	188.1	0	0	0	0	0	0	0	510725	0	0	0	0
Anid0254	7.5	164.1	0	0	0	0	0	569064	0	0	0	0	0	0
Anid0255	7.6	166.1	0	0	0	0	0	0	888867	0	0	0	0	0
Anid0256	7.6	280.2	0	0	0	0	0	0	0	722029	0	0	0	0
Anid0257	7.6	349.2	0	0	0	0	0	0	0	1454161	0	0	0	0
Anid0258	8.5	279.1	4469349	4948691	5596365	2208632	4408763	7552205	11045702	9360141	5810280	4126849	1	1	0.0504	0.1086	1.7518	0.80886	0.23
Anid0259	9.1	188.1	0	0	0	0	0	0	0	679499	0	0	0	0
Anid0260	9.3	152.1	0	0	0	0	0	530949	0	0	0	0	0	0
Anid0261	9.4	364.2	0	0	0	0	0	0	598542	0	0	0	0	0
Anid0262	9.7	393.2	0	603222	0	0	0	5550406	3478573	4126163	2747998	0	0	1
Anid0263	9.8	344.2	0	0	0	0	0	3073422	4152891	0	0	1900427	0	0
Anid0264	9.9	377.2	6460730	7024165	6178101	6843118	6499795	4250178	4348668	5418971	4878109	0	1	1	0.0079 (W)	0.0222	0.58015	-0.7855	7.56
Anid0265	10	211.1	0	0	0	689364	0	0	2360879	2012481	0	2081177	0	0
Anid0266	10	229.1	0	0	0	0	0	607477	0	0	0	0	0	0
Anid0267	10	342.2	0	0	0	0	0	8103764	8423137	8228328	6813276	7087124	0	1
Anid0268	10.1	243.1	0	0	0	0	0	0	0	797881	0	0	0	0
Anid0269	10.1	352.2	0	0	0	0	0	2416979	0	0	0	0	0	0
Anid0270	10.4	213.1	3064775	2775395	2598398	2791897	2400234	2456147	4113024	3298437	0	2111589	1	1	0.8413 (W)	0.8853	0.89736	-0.15624	-1.1
Anid0271	10.6	300.2	0	0	0	0	0	0	1379480	0	0	0	0	0
Anid0272	10.6	313.2	0	0	0	0	0	0	0	842612	0	0	0	0
Anid0273	10.8	235.1	0	0	0	0	0	0	0	958015	0	0	0	0
Anid0274	11	437.2	0	0	0	0	0	3714980	0	0	0	0	0	0
Anid0275	11.3	188.1	0	0	0	0	0	0	0	554864	0	0	0	0
Anid0276	11.5	227.1	0	0	0	0	0	0	0	900885	0	0	0	0
Anid0277	11.6	357.2	0	0	0	0	0	1239784	0	0	0	0	0	0
Anid0278	11.6	378.2	0	0	0	0	0	4409636	5507345	4528981	0	4685707	0	1
Anid0279	11.7	295.1	0	0	0	0	0	0	0	0	0	612325	0	0
Anid0280	11.7	336.2	0	0	0	0	0	8169361	0	8293959	0	0	0	0
Anid0281	11.7	379.2	0	0	0	0	0	0	1726061	0	0	0	0	0
Anid0282	11.9	245.1	0	923839	0	0	627619	0	609137	1040925	923453	0	0	0
Anid0283	11.9	358.2	0	0	1247622	0	0	2523681	3434535	2937580	1910339	0	0	1
Anid0284	11.9	481.2	0	0	0	0	0	4062491	0	2986909	2761016	0	0	0
Anid0285	12	250.2	0	0	0	0	0	1068590	0	0	0	1637896	0	0
Anid0286	12	338.2	0	0	0	0	0	10065251	16213615	19692256	8402086	16146185	0	1
Anid0287	12	354.2	0	0	0	0	0	3749633	6913978	10990354	0	4446529	0	1
Anid0288	12	355.2	0	0	0	0	0	0	0	1442803	0	921052	0	0
Anid0289	12.1	368.2	0	0	0	0	0	40553272	47698924	57175016	28737958	47744012	0	1
Anid0290	12.1	369.2	0	0	0	0	0	5334238	8091670	11460298	4293635	9425958	0	1
Anid0291	12.1	901.2	0	0	0	0	0	0	0	611651	0	0	0	0
Anid0292	12.2	320.2	0	0	2960730	0	0	23904624	31828798	37214344	21337474	29371024	0	1
Anid0293	12.2	321.2	0	0	0	0	0	1207067	3677201	0	3229841	0	0	0
Anid0294	12.3	136.1	0	0	0	0	0	9504595	11580829	14819337	7086995	9363208	0	1
Anid0295	12.3	352.2	16352906	7306138	15685352	9411091	13750004	90572664	114884136	144230032	79672840	114179456	1	1	< 0.0001	< 0.0001	8.6959	3.1203	8.74
Anid0296	12.3	353.2	0	0	0	0	0	18205446	21792096	30947426	15915284	23836076	0	1
Anid0297	12.5	118.1	0	0	0	0	0	1708071	2309105	2050107	1987333	2327232	0	1
Anid0298	12.5	146.1	0	0	0	0	0	0	910271	991482	852011	0	0	0
Anid0299	12.6	166.1	0	0	0	0	0	0	559944	0	0	0	0	0
Anid0300	12.6	263.1	0	0	0	0	0	0	0	756972	0	0	0	0
Anid0301	12.6	376.2	0	0	0	0	0	9473320	8391047	4847593	9440779	4703048	0	1
Anid0302	12.6	525.2	0	0	0	0	0	3232971	2103117	2123374	2680676	1568466	0	1
Anid0303	12.9	152.1	0	0	0	0	0	8076906	8061536	10438201	6314522	8327076	0	1
Anid0304	12.9	337.2	0	0	0	0	0	0	0	0	780052	1922844	0	0
Anid0305	13	144.1	0	0	0	0	600772	0	0	0	796568	0	0	0
Anid0306	13	227.1	0	0	0	0	0	0	0	839346	0	0	0	0
Anid0307	13.1	393.2	0	1957411	0	0	0	2562650	3312687	0	2209475	0	0	0
Anid0308	13.2	311.2	0	0	0	0	0	750937	0	1313115	1280686	0	0	0
Anid0309	13.2	391.2	53585128	52998295	48718081	50618629	45057419	1522334	0	0	0	0	1	0
Anid0310	13.2	569.2	0	0	0	0	0	3093811	2549155	2354261	2018502	1437751	0	1
Anid0311	13.3	120.1	0	0	0	0	0	0	0	0	920990	1063118	0	0
Anid0312	13.3	392.2	10725288	11583485	7034772	7389987	10694948	8535459	10497675	10221028	6161028	7965009	1	1	0.5626	0.6834	0.91464	-0.12872	-1.39
Anid0313	13.5	201.1	0	0	0	0	0	0	0	1412113	0	0	0	0
Anid0314	13.5	219.1	0	0	0	0	0	1754102	3140069	2118431	1912893	2474292	0	1
Anid0315	13.5	235.1	0	0	0	0	0	1243282	0	1174193	0	1390754	0	0
Anid0316	13.5	251.1	0	0	0	0	0	640734	2075720	1945008	2700337	2121186	0	1
Anid0317	13.5	295.1	0	0	0	0	0	0	0	0	0	641120	0	0
Anid0318	13.5	536.2	0	0	0	0	0	0	545508	0	0	0	0	0
Anid0319	13.5	761.2	0	0	0	0	0	0	0	664868	0	0	0	0
Anid0320	13.7	130.1	1824285	0	0	0	0	827467	907350	0	695131	812364	0	1
Anid0321	13.8	290.2	0	0	0	0	0	0	0	771692	0	0	0	0
Anid0322	13.8	336.2	0	0	0	0	0	6540746	8151560	7675644	4324715	6582609	0	1
Anid0323	13.8	613.2	0	0	0	0	0	0	1519188	0	0	0	0	0
Anid0324	14.1	595.2	0	0	0	0	0	0	1770267	0	0	0	0	0
Anid0325	14.2	657.2	0	0	0	0	0	1661910	1121499	0	0	0	0	0
Anid0326	14.5	277.1	0	0	0	0	0	0	0	1323064	0	0	0	0
Anid0327	14.5	334.2	0	0	0	0	0	11140776	11636793	12610667	6848431	13023117	0	1
Anid0328	14.5	335.2	0	0	0	0	0	0	2575336	0	0	2821964	0	0
Anid0329	14.5	544.2	0	0	0	0	0	542212	0	0	0	0	0	0
Anid0330	14.5	683.2	0	0	0	0	0	0	0	548029	0	0	0	0
Anid0331	14.6	701.2	0	0	0	0	0	0	0	0	1007339	0	0	0
Anid0332	14.7	434.2	0	0	0	0	0	0	0	998038	626453	0	0	0
Anid0333	14.8	372.2	0	0	0	0	0	0	0	0	0	975985	0	0
Anid0334	15	243.1	0	0	0	0	0	0	0	740368	0	0	0	0
Anid0335	15	745.2	0	0	0	0	0	1481918	0	0	0	0	0	0
Anid0336	15.2	410.2	0	0	0	0	0	807135	0	0	0	0	0	0
Anid0337	15.3	232.2	0	0	0	0	0	0	957416	0	0	0	0	0
Anid0338	15.3	250.2	0	0	0	0	0	1952703	2569205	2307237	2583229	3096141	0	1
Anid0339	15.3	272.2	0	0	0	0	0	1032718	1055405	0	0	1035441	0	0
Anid0340	15.3	276.2	0	0	0	0	0	881612	1220288	0	1431400	1538384	0	1
Anid0341	15.3	294.2	0	0	0	0	0	10110086	14120374	11532348	12744740	15543504	0	1
Anid0342	15.3	295.1	0	0	0	0	0	2052550	2799463	2258503	2102460	2733765	0	1
Anid0343	15.3	316.2	0	0	0	0	0	0	1193513	0	0	1367593	0	0
Anid0344	15.4	387.2	0	0	0	0	0	0	0	0	521796	0	0	0
Anid0345	15.5	303.2	0	0	0	0	0	0	3908453	0	2038508	4195743	0	0
Anid0346	16.2	497.2	3472288	0	2560244	0	0	0	0	0	0	794145	0	0
Anid0347	16.3	496.2	0	1905565	0	0	0	1757706	2612127	1968973	1450879	0	0	1
Anid0348	16.3	968.2	0	0	0	0	0	2550603	0	0	1741950	0	0	0
Anid0349	16.5	255.2	2463196	1814665	1755756	2150431	2128547	2296448	2611137	4482929	3449643	2126263	1	1	0.0545	0.1146	1.4513	0.53732	-1.7
Anid0350	16.7	299.2	0	0	0	0	0	0	996800	0	0	0	0	0
Anid0351	16.9	403.2	1982929	2562390	2539951	3094111	3599681	0	1394457	1579390	985566	0	1	0
Anid0352	17	538.2	0	0	0	0	0	0	0	0	694134	0	0	0
Anid0353	17.3	191	0	0	0	0	0	2063721	2612460	0	0	0	0	0
Anid0354	17.3	207.1	0	0	0	0	0	1102026	1218687	0	0	0	0	0
Anid0355	17.3	209.1	0	0	0	0	0	2053528	3824059	1028945	0	1042062	0	1
Anid0356	17.3	225.1	0	0	0	0	0	0	2182458	0	0	1102062	0	0
Anid0357	17.3	239.1	0	0	0	0	0	1191724	934649	1060901	0	1275124	0	1
Anid0358	17.3	243.1	0	0	0	0	0	0	0	514690	0	0	0	0
Anid0359	17.3	315.2	0	0	0	0	0	1077555	0	0	0	2097514	0	0
Anid0360	17.3	395.2	0	0	0	0	0	6075626	10631633	0	0	0	0	0
Anid0361	17.3	396.2	0	0	0	0	0	0	3438817	0	0	0	0	0
Anid0362	17.3	397.2	0	0	0	0	0	1481459	2428493	0	0	0	0	0
Anid0363	17.3	409.2	0	0	0	0	0	2411076	2486021	0	0	0	0	0
Anid0364	17.3	410.2	0	0	0	0	0	752341	0	0	0	0	0	0
Anid0365	17.3	411.2	0	0	0	0	0	1051302	2116944	0	0	0	0	0
Anid0366	17.3	412.2	0	0	0	0	0	0	911977	0	0	0	0	0
Anid0367	17.4	343.2	0	0	0	1124629	0	1386382	0	0	0	0	0	0
Anid0368	17.4	516.2	6161104	5478441	7497556	6473430	6012554	0	0	543896	0	0	1	0
Anid0369	17.5	285.2	2933576	2054014	3346565	2477425	4617595	0	1098317	1588275	0	0	1	0
Anid0370	17.8	301.1	0	0	2160114	0	1821122	0	0	0	0	1507296	0	0
Anid0371	17.8	425.2	0	0	3267678	1336319	1355801	0	1843418	0	0	0	0	0
Anid0372	17.9	210.2	0	551284	0	0	0	0	780465	0	0	0	0	0
Anid0373	17.9	223.1	0	1211065	1117792	1522287	1133816	1293616	0	1139960	0	0	1	0
Anid0374	17.9	423.2	0	2779178	2999276	3435276	3351057	1561406	1674326	0	0	817266	1	0
Anid0375	18	172.1	0	0	0	0	0	0	0	0	0	552475	0	0
Anid0376	18.1	473.2	0	1529275	3602634	2649804	2885050	0	0	0	0	551042	1	0
Anid0377	18.2	283.2	0	0	2412633	2717884	2670691	1304903	0	0	0	0	0	0
Anid0378	18.2	381.2	3817701	3287795	2282835	3933075	0	1921255	1666587	1869783	2269979	2805233	1	1	0.2222 (W)	0.3467	0.77597	-0.36594	1.41
Anid0379	18.2	820.2	0	0	0	0	0	0	0	0	0	582754	0	0
Anid0380	18.3	229.1	0	0	0	0	0	884843	0	0	0	0	0	0
Anid0381	18.6	213.1	0	0	0	0	0	1549256	2223348	0	0	0	0	0
Anid0382	18.6	761.2	0	0	0	0	2126207	0	0	686396	0	0	0	0
Anid0383	18.7	245.1	0	1314813	0	0	599631	0	5059663	1566272	9679711	2522517	0	1
Anid0384	18.8	221.1	1580207	0	0	0	0	3675581	3032650	3579633	1948075	0	0	1
Anid0385	18.8	448.2	0	0	1648787	0	0	2445616	5227965	7011589	3771973	4204262	0	1
Anid0386	18.9	449.2	0	0	0	0	0	866906	0	1485098	0	821221	0	0
Anid0387	18.9	752.2	0	0	1184321	0	0	0	583190	0	0	0	0	0
Anid0388	19.1	616.2	0	1491843	0	0	0	0	0	0	0	1010662	0	0
Anid0389	19.2	355.2	0	0	0	0	0	0	0	569956	0	0	0	0
Anid0390	19.4	171.1	1050185	0	1555863	677876	0	2617919	0	0	2638657	0	0	0
Anid0391	19.6	807.2	2111834	0	2348689	5001495	0	0	0	918252	0	0	0	0
Anid0392	19.8	158.1	1261426	2623149	3538797	1311729	1635198	0	1603690	1311505	0	0	1	0
Anid0393	19.8	460.2	4224983	6416405	14482132	11827101	16003361	0	0	1201562	0	0	1	0
Anid0394	19.8	468.2	7979831	6117132	2931127	4399622	2752610	0	0	1169256	0	0	1	0
Anid0395	19.8	631.2	0	0	0	0	0	0	0	1507734	0	0	0	0
Anid0396	19.9	230.2	0	0	0	0	0	0	0	550969	0	0	0	0
Anid0397	19.9	459.2	31382362	42580833	48380146	45248080	48951420	0	1379801	2455638	1331945	887476	1	1	0.0004	0.0027	0.029127	-5.1015	7.86
Anid0398	20.1	496.2	7648925	10297891	9474256	15131568	10624981	1019295	1089508	0	0	0	1	0
Anid0399	20.2	953.2	6390049	7384656	14784667	23268173	41341986	0	0	2014971	0	0	1	0
Anid0400	20.2	965.2	17413228	13547179	22491775	28207776	21071349	0	750687	0	0	0	1	0
Anid0401	20.4	462.2	3161863	1662841	5451607	8825243	4422151	5288311	7266124	7771542	5335157	10223231	1	1	0.1174	0.2084	1.5255	0.60924	-1.93
Anid0402	20.4	463.2	10830885	6622514	6646297	10102232	6757046	1692242	1730116	1837128	0	0	1	0
Anid0403	20.4	555.2	14088632	20780247	17726110	12451222	16315811	0	1046420	0	0	0	1	0
Anid0404	20.5	542.2	15022545	11821354	13336213	17780973	11512509	0	1235196	0	0	0	1	0
Anid0405	20.5	815.2	4065555	0	0	0	10789038	0	0	1529307	0	0	0	0
Anid0406	20.5	920.2	23873085	22987690	37643109	58977255	42042989	0	0	2301188	0	0	1	0
Anid0407	20.6	265.1	0	0	0	4686952	1740619	1324170	0	0	0	0	0	0
Anid0408	20.6	556.2	4399407	9291230	3001351	12998520	14218375	0	0	2468196	0	0	1	0
Anid0409	20.6	708.2	6705959	6186030	2697811	8939418	5494294	0	1921483	4713211	1725108	1962328	1	1	0.0358	0.08	0.35221	-1.5055	2.33
Anid0410	20.6	796.2	2242847	2486320	6863079	0	10253449	1630750	0	0	1270974	0	1	0
Anid0411	20.6	827.2	0	3913413	7016253	0	8640692	0	0	0	0	2039613	0	0
Anid0412	20.6	841.2	0	0	0	5455307	3145556	0	0	1415670	0	0	0	0
Anid0413	20.6	855.2	5453853	0	4338398	14065519	0	2222624	0	0	3981723	1445038	0	0
Anid0414	20.6	967.2	13372838	22598623	25867798	34845790	38730145	0	0	0	831251	0	1	0
Anid0415	20.6	985.2	10770866	2518323	10261187	7561676	6234378	0	0	5303177	1014017	0	1	0
Anid0416	20.6	986.2	4690354	11731850	9793592	8624449	0	0	2628414	0	0	672191	1	0
Anid0417	20.7	767.2	1874080	0	3423398	0	8823861	1881864	0	0	2757595	644313	0	0
Anid0418	20.7	869.2	5573411	1179550	0	0	7246379	0	0	0	2792646	0	0	0
Anid0419	20.7	888.2	0	3732361	8986621	9149204	4049956	1915605	0	0	2070569	0	1	0
Anid0420	20.7	891.2	15366344	16116355	18872933	18042396	19414241	1393940	0	0	2240434	0	1	0
Anid0421	20.7	935.2	154638978	179145977	249952084	238423484	237793427	0	0	0	2225504	0	1	0
Anid0422	20.7	942.2	31838025	24849570	43465747	49438243	49034172	0	0	0	3063837	0	1	0
Anid0423	20.8	263.1	0	0	0	0	3445915	0	0	1881124	0	0	0	0
Anid0424	20.8	441.2	24282148	23648043	30546642	21329482	34581048	1318162	1686461	0	2850715	0	1	0
Anid0425	20.8	486.2	6997793	3287850	2299607	4069248	1705727	0	0	3806791	0	0	1	0
Anid0426	20.8	691.2	7028976	2235023	8119818	14806094	7514626	0	0	1139471	0	0	1	0
Anid0427	20.8	692.2	1548092	4622489	10413264	8271006	10604219	3161749	1739875	3832937	2487457	2952525	1	1	0.0886	0.1678	0.39974	-1.3229	1.74
Anid0428	20.8	693.2	6467413	0	2654079	5487480	5896497	0	0	2588435	3560681	2126585	1	0
Anid0429	20.8	709.2	3522524	0	8869246	5024276	11038368	2964155	3188322	1759391	3718404	1818021	1	1	0.7137	0.8074	0.46847	-1.094	1.05
Anid0430	20.8	828.2	3379526	1174387	1213046	5643074	2669970	1863035	2949125	4726757	0	1402858	1	1	0.4999	0.6417	0.79504	-0.33089	-1
Anid0431	20.8	847.2	5949863	1702438	0	1973733	2600370	0	0	0	1656590	0	1	0
Anid0432	20.8	901.2	2593043	5814534	8817639	10763128	17094262	0	0	1262359	0	0	1	0
Anid0433	20.8	926.2	37736305	35962712	61499235	71533770	61267256	2361438	0	0	0	0	1	0
Anid0434	20.8	943.2	34914835	22387798	35613757	41373088	32460708	0	0	2897771	1753296	0	1	0
Anid0435	20.8	987.2	9111209	5800729	14748670	5426014	14763527	0	0	1535771	0	0	1	0
Anid0436	20.9	172.1	0	903878	720586	0	1766978	0	907842	646385	0	694928	0	0
Anid0437	20.9	689.2	5427334	2969127	3540005	12642682	4077322	2756465	0	0	0	0	1	0
Anid0438	20.9	743.2	1707632	0	6947675	2394607	7385988	1495071	2381106	0	0	0	1	0
Anid0439	20.9	775.2	4189108	0	2597115	0	7898779	3064808	2854658	5385474	0	0	0	0
Anid0440	21	249.1	0	0	0	605325	1839955	0	1018149	1339593	0	1597077	0	0
Anid0441	21	910.2	27384959	20033299	31427516	42608292	41308260	0	0	0	586738	0	1	0
Anid0442	21	934.2	191151755	301477208	390016818	497176262	361178835	0	1657543	3313925	2821164	725605	1	1	< 0.0001	< 0.0001	0.0050377	-7.633	8.12
Anid0443	21.1	381.2	2810954	3044997	2710966	2320727	2740207	704145	736515	0	799447	0	0	0
Anid0444	21.1	653.2	2058376	7139336	1708611	1335032	1512623	0	0	997753	0	0	1	0
Anid0445	21.1	697.2	4424772	8365069	6561242	8836550	3545054	805977	1166859	4115537	1546446	0	1	1	0.0081	0.0223	0.24855	-2.0084	4.69
Anid0446	21.1	702.2	1625055	0	2684860	1324250	6343254	4204800	0	2157911	1192209	1164848	1	1	0.7696	0.8442	0.73363	-0.44687	1
Anid0447	21.1	925.2	65672395	93575087	88100562	107919035	102693999	2501093	2584067	2243463	0	3416781	1	1	0.0079 (W)	0.0222	0.024015	-5.3799	8.42
Anid0448	21.3	205.1	0	0	0	0	0	0	0	1796418	1064216	0	0	0
Anid0449	21.3	221.1	967672	0	0	0	0	0	1573470	2430957	1250874	0	0	0
Anid0450	21.3	271.2	3014021	0	1163200	2220535	3271037	0	1319845	2992796	0	0	1	0
Anid0451	21.3	279.1	1668896	2151437	1075793	0	4314101	0	0	0	4041326	0	1	0
Anid0452	21.3	289.2	0	0	920091	0	0	0	1102396	1599081	1533601	0	0	0
Anid0453	21.3	397.2	0	0	0	0	0	0	0	0	0	596561	0	0
Anid0454	21.4	182.1	1563481	1603287	1282473	1841636	0	1532779	1799462	992133	1733050	0	1	1	0.9166 (W)	0.9534	0.96432	-0.052413	-1
Anid0455	21.4	295.1	0	0	1258891	0	0	0	0	0	0	823596	0	0
Anid0456	21.4	457.2	23515043	19127540	26284544	25521756	29949913	0	0	0	1077398	0	1	0
Anid0457	21.4	730.2	7794129	0	0	0	2391212	0	0	5695679	0	0	0	0
Anid0458	21.4	968.2	12666341	15625235	14872651	15659128	24688336	0	0	0	1428745	0	1	0
Anid0459	21.5	267.1	0	0	0	0	2439151	0	538320	0	0	0	0	0
Anid0460	21.5	473.2	1575390	5290388	4834131	4561162	4445469	0	0	1576932	0	0	1	0
Anid0461	21.5	924.2	13506334	14504348	17498805	21718599	32085814	0	0	3270591	0	0	1	0
Anid0462	21.5	974.2	176631797	163175515	166727742	176036939	198122531	1581312	0	0	948034	567261	1	0
Anid0463	21.6	187.1	1606142	0	518948	2034828	2392834	0	0	504498	0	0	1	0
Anid0464	21.6	455.2	11865284	11891962	7530631	10362017	18248867	6554495	5238022	6700842	5631739	6010135	1	1	0.0025	0.0104	0.5031	-0.99107	7.06
Anid0465	21.6	456.2	0	4974655	6447098	5033572	2153105	0	1957844	0	1552098	0	1	0
Anid0466	21.6	997.2	0	0	7537426	5362618	7804161	1700134	0	1928513	0	0	0	0
Anid0467	21.7	214.1	0	0	0	0	0	0	0	509140	0	0	0	0
Anid0468	21.7	325.2	5380888	8098623	7034143	6302798	7385870	0	0	0	1139398	0	1	0
Anid0469	21.7	561.2	3814768	1995698	4596609	2165920	3106879	0	911226	0	0	0	1	0
Anid0470	21.7	613.2	0	0	3609878	0	2311007	0	0	2141433	0	0	0	0
Anid0471	21.7	685.2	2385853	2169861	5761965	3000826	4393919	1835374	0	2875070	792723	0	1	0
Anid0472	21.7	704.2	6276282	0	0	4644100	1422315	2872540	0	3316860	0	0	0	0
Anid0473	21.7	705.2	0	6818483	2238058	0	0	830884	3334376	0	0	0	0	0
Anid0474	21.7	930.2	4143072	0	3893669	5472555	0	0	1553023	0	0	0	0	0
Anid0475	21.7	963.2	21455050	19253534	20715046	28985950	26827879	2123672	0	2670823	2064246	0	1	0
Anid0476	21.8	133.1	0	2161199	2305101	1727111	3604814	0	0	2423989	0	0	1	0
Anid0477	21.8	193.1	0	0	645907	0	0	0	0	0	582509	0	0	0
Anid0478	21.8	204.1	0	0	0	0	1798202	0	0	959648	0	0	0	0
Anid0479	21.8	363.2	0	0	0	0	1661537	0	758432	0	0	0	0	0
Anid0480	21.8	501.2	4082093	4117761	5194934	3602087	7260695	0	5358294	1992134	0	2193113	1	0
Anid0481	21.8	517.2	0	3867013	0	0	0	0	0	0	544606	0	0	0
Anid0482	21.8	573.2	9760436	5438689	6193651	9564871	6557688	0	0	0	1963949	0	1	0
Anid0483	21.8	585.2	3053568	1975910	3350288	0	1394938	0	0	3091349	1587888	0	1	0
Anid0484	21.8	684.2	0	3325220	3421256	0	5439462	0	0	1996649	1983831	0	0	0
Anid0485	21.8	744.2	3051957	1447037	0	2462258	4488134	2989792	0	2841794	2047627	1838832	1	1	0.7533 (W)	0.8314	0.85205	-0.231	0
Anid0486	21.8	746.2	0	1236972	0	0	3066829	3158604	0	2219157	2979419	0	0	0
Anid0487	21.8	752.2	1867545	1490380	905303	0	2015307	1510749	4179059	0	0	0	1	0
Anid0488	21.8	754.2	0	0	2768501	0	0	0	0	0	2774893	0	0	0
Anid0489	21.8	838.2	0	1718890	3979464	0	2185025	0	0	1407930	0	0	0	0
Anid0490	21.8	853.2	0	1898137	4580994	5119090	8441333	0	0	1899240	0	0	1	0
Anid0491	21.8	907.2	44372507	36875650	78484158	78255188	59816079	0	0	0	2408541	2185453	1	0
Anid0492	21.8	916.2	12455718	8869666	14297755	14333244	19397024	0	1285168	0	1872346	2393902	1	0
Anid0493	21.9	233.2	10678041	8830081	8960531	8763294	13377070	2647824	3718974	2787234	2942138	3219743	1	1	< 0.0001	< 0.0001	0.30263	-1.7244	8.55
Anid0494	21.9	497.2	24743957	22627666	33167251	23501645	21375079	0	0	0	0	1110696	1	0
Anid0495	21.9	576.2	2953070	0	0	2667599	5888674	0	714317	0	0	0	0	0
Anid0496	21.9	587.2	0	0	2412856	4403899	0	0	0	1185566	1566018	0	0	0
Anid0497	21.9	636.2	1318077	0	0	0	2600604	3123747	3390759	0	2020111	0	0	0
Anid0498	21.9	677.2	0	0	2351712	4394036	1861115	1738028	1430203	1793269	0	0	0	0
Anid0499	21.9	678.2	3282213	0	2034707	3243006	4430648	3969709	0	2417593	3117333	0	1	0
Anid0500	21.9	765.2	0	0	4121564	3399192	4496258	2304290	1847898	4819823	0	0	0	0
Anid0501	21.9	787.2	0	1984204	1660064	1795850	2308223	0	0	6059366	1454260	1893349	1	0
Anid0502	21.9	797.2	5704701	0	1802139	2641237	0	0	0	2911927	0	0	0	0
Anid0503	21.9	801.2	3752815	0	0	0	0	1360477	0	0	0	1268759	0	0
Anid0504	21.9	809.2	0	1515644	0	1615482	0	0	0	0	1312347	0	0	0
Anid0505	21.9	844.2	0	978111	3983629	0	0	0	0	2070987	0	0	0	0
Anid0506	21.9	881.2	2515514	0	5656197	13036733	5002265	2923005	0	5901406	3824017	2583752	1	1	0.706	0.8037	0.58514	-0.77315	-1
Anid0507	21.9	882.2	4254348	7272637	10717772	5977425	9435461	0	1732869	0	0	0	1	0
Anid0508	21.9	890.2	9799318	11041505	17260596	19855796	19211207	4096559	0	2834002	0	1000677	1	0
Anid0509	21.9	896.2	27032637	22925932	33165675	35506222	35292894	0	0	2920235	0	0	1	0
Anid0510	21.9	898.2	9805921	11481430	25376402	12074576	20270378	0	2848461	1753322	0	0	1	0
Anid0511	21.9	899.2	9556128	7400884	9806250	0	3322936	2138982	0	576803	3827836	2129783	1	1	0.1732 (W)	0.2859	0.29421	-1.7651	-0.32
Anid0512	21.9	908.2	33224691	31511987	31473046	34544011	48526902	2163203	0	5969088	0	0	1	0
Anid0513	21.9	932.2	20083792	17709609	17508853	24327360	24000874	0	0	2298385	0	0	1	0
Anid0514	21.9	952.2	12632901	13500094	14783548	11937169	17232885	0	3032799	2053443	0	0	1	0
Anid0515	22	234.2	1115964	1745189	1406901	952477	1543481	638934	0	0	0	0	1	0
Anid0516	22	454.2	9676297	2844471	7322907	11286955	6916813	0	0	1008916	0	0	1	0
Anid0517	22	471.2	22481042	18753977	19079225	18087712	17700325	2461855	1487952	2525833	1779751	1630064	1	1	< 0.0001	< 0.0001	0.10286	-3.2812	7.6
Anid0518	22	630.2	0	0	0	1090658	0	0	0	5239808	2963079	0	0	0
Anid0519	22	682.2	3292354	0	0	2604215	0	0	2215092	1997727	4293691	1617548	0	1
Anid0520	22	696.2	5963895	0	3281040	6496229	2918931	0	0	4092159	0	0	1	0
Anid0521	22	711.2	0	1326123	0	0	1533898	0	0	3944888	1110353	0	0	0
Anid0522	22	735.2	5695807	3574698	3631967	5704026	2508392	0	0	1138146	2209806	0	1	0
Anid0523	22	769.2	0	2531996	2430009	1603500	0	0	0	0	2760814	1083141	0	0
Anid0524	22	773.2	0	2854697	0	0	4598650	0	2545612	0	2322758	0	0	0
Anid0525	22	791.2	4154291	857723	2615565	0	0	0	0	2678481	0	1937620	0	0
Anid0526	22	802.2	6013347	0	0	0	0	4872251	0	2621261	2787418	2935716	0	1
Anid0527	22	817.2	1267842	0	0	1574870	2733442	0	0	0	3379108	0	0	0
Anid0528	22	826.2	0	3481239	0	2290009	3785215	0	0	3895578	0	0	0	0
Anid0529	22	852.2	5354503	2972999	7323072	6416546	4799149	0	0	0	0	1345137	1	0
Anid0530	22	857.2	3338203	0	1683335	1747377	1820559	1324026	0	0	0	0	1	0
Anid0531	22	864.2	3680632	0	6712560	2322093	3964927	1209106	2382359	0	3027843	0	1	0
Anid0532	22	871.2	3793096	1450773	2089246	4623093	0	0	0	3123532	0	0	1	0
Anid0533	22	886.2	1835085	5931803	0	1423643	3033416	0	0	4070069	0	0	1	0
Anid0534	22.1	714.2	2806970	0	0	4036493	0	0	2842993	0	0	0	0	0
Anid0535	22.1	722.2	2882684	3597093	2033795	4470455	7254566	4764238	2349400	2405172	2859150	2978040	1	1	0.4045	0.5547	0.75875	-0.39831	-1.97
Anid0536	22.1	790.2	0	0	0	3365084	4177299	1286703	2297197	0	0	0	0	0
Anid0537	22.1	872.2	3163796	2718722	6772734	8190252	5278031	3009305	1768757	0	2220919	1280923	1	1	0.0278	0.0679	0.32662	-1.6143	3.69
Anid0538	22.2	243.1	0	0	0	920523	0	0	0	530174	0	0	0	0
Anid0539	22.2	710.2	1535629	0	2357836	0	4049242	0	0	969826	1731505	1699739	0	0
Anid0540	22.2	758.2	0	2724433	0	0	0	2733688	4285249	5836419	5363665	4944640	0	1
Anid0541	22.2	760.2	3394251	1367149	0	0	0	2789470	3342141	4344327	3691312	1828211	0	1
Anid0542	22.2	969.2	20644260	17484881	13502871	17428407	22388502	0	0	0	0	1046494	1	0
Anid0543	22.3	429.2	0	0	0	825901	3431286	0	0	1008082	0	0	0	0
Anid0544	22.3	776.2	1205224	1486439	0	1536695	0	0	1461563	0	0	0	0	0
Anid0545	22.4	139	0	0	0	0	0	515971	0	0	0	0	0	0
Anid0546	22.4	146.1	517204	0	777377	0	0	0	0	0	635685	0	0	0
Anid0547	22.4	307.2	10377443	9085347	11043895	9108522	10725703	0	1086001	0	0	0	1	0
Anid0548	22.4	437.2	19863719	18825985	19101928	24786690	19550785	3110768	3430053	0	2755712	0	1	0
Anid0549	22.4	505.2	0	1618052	2335897	0	0	0	0	1797554	0	1545186	0	0
Anid0550	22.4	670.2	0	0	1039438	0	0	0	0	0	0	1778823	0	0
Anid0551	22.4	777.2	0	0	0	2508506	2451022	0	1790769	0	0	0	0	0
Anid0552	22.4	783.2	0	0	1626554	0	0	0	1854648	0	0	0	0	0
Anid0553	22.4	831.2	2145206	0	0	0	0	965650	0	0	569682	0	0	0
Anid0554	22.4	978.2	13127333	10983844	7489111	3471496	9354136	1478323	0	0	0	0	1	0
Anid0555	22.5	253.2	1745986	1066895	1573576	754455	0	716686	1057413	0	0	0	1	0
Anid0556	22.5	515.2	12992107	5071498	12398946	7650601	6623706	5085893	10230299	11458971	4181122	4105105	1	1	0.3592	0.5061	0.78372	-0.35158	0
Anid0557	22.5	516.2	0	3351481	0	0	0	0	0	5308610	0	1368522	0	0
Anid0558	22.5	654.2	0	0	3244292	0	0	3865530	0	1511926	1582754	0	0	0
Anid0559	22.5	655.2	0	0	0	0	0	2091616	4783206	4498062	5410233	2619361	0	1
Anid0560	22.5	701.2	0	0	1808027	0	6207800	0	0	0	1659454	2357229	0	0
Anid0561	22.5	741.2	0	0	0	1571566	0	1369492	3858043	0	0	0	0	0
Anid0562	22.5	757.2	0	0	4483982	0	0	2467829	0	0	2763479	1434838	0	0
Anid0563	22.5	761.2	0	0	0	0	1809676	0	0	3979158	0	0	0	0
Anid0564	22.5	803.2	0	1355607	0	0	0	1706635	0	0	0	0	0	0
Anid0565	22.5	811.2	0	0	2030662	0	673935	2895745	2385797	4009655	0	0	0	0
Anid0566	22.5	814.2	0	2213971	0	0	0	0	0	0	1511253	0	0	0
Anid0567	22.5	839.2	0	0	1552517	1906330	3137892	0	0	0	0	951013	0	0
Anid0568	22.5	866.2	0	2035632	0	4678232	0	0	0	3740589	0	0	0	0
Anid0569	22.5	873.2	9325921	3694384	11307650	11857176	11145018	0	0	3360085	0	1792207	1	0
Anid0570	22.6	166.1	0	0	0	0	602474	0	657847	0	0	0	0	0
Anid0571	22.6	309.2	0	0	0	1207290	0	1523729	0	0	0	0	0	0
Anid0572	22.6	385.2	0	0	0	0	0	0	964535	0	0	0	0	0
Anid0573	22.6	588.2	0	0	0	0	0	0	0	0	1033363	0	0	0
Anid0574	22.6	601.2	1131370	0	0	2119647	1220965	0	0	0	0	1726652	0	0
Anid0575	22.6	643.2	0	0	0	1526159	3394825	0	1444565	1898033	3989686	0	0	0
Anid0576	22.6	645.2	0	2846274	0	0	0	1051805	0	0	0	0	0	0
Anid0577	22.6	650.2	0	1862615	3329294	0	0	1658299	4109044	2030754	0	3391003	0	0
Anid0578	22.6	656.2	0	0	0	0	0	0	0	0	0	892411	0	0
Anid0579	22.6	657.2	0	0	0	0	0	1325371	3783358	1759327	0	0	0	0
Anid0580	22.6	664.2	0	0	0	2248768	0	1605938	2145976	0	1882645	2261563	0	1
Anid0581	22.6	674.2	0	962268	0	0	0	0	0	4892042	915540	0	0	0
Anid0582	22.6	721.2	0	0	4685956	2114237	0	0	0	2395912	3154609	0	0	0
Anid0583	22.6	748.2	0	0	0	1827151	0	0	0	0	3046233	0	0	0
Anid0584	22.6	750.2	0	0	0	1673627	0	0	2940027	0	1634925	0	0	0
Anid0585	22.6	780.2	0	0	1477898	0	3084397	0	0	0	1947161	1687242	0	0
Anid0586	22.6	849.2	2337118	2677381	6840498	4962150	5339264	0	0	1367512	0	0	1	0
Anid0587	22.6	863.2	0	0	4684891	4055540	0	3578292	3168856	2969952	3053938	1584373	0	1
Anid0588	22.6	887.2	1900729	2632752	4435691	8080513	6330390	0	0	909879	2311850	1296528	1	0
Anid0589	22.6	892.2	13839348	8136395	15499214	10604402	10366981	0	0	0	711805	0	1	0
Anid0590	22.6	902.2	4697018	6049831	5344711	3534637	5418354	0	0	2813218	1384614	0	1	0
Anid0591	22.6	975.2	0	0	0	0	0	0	0	1937717	0	0	0	0
Anid0592	22.7	152.1	0	0	0	0	0	560606	0	0	0	0	0	0
Anid0593	22.7	313.2	0	0	0	0	0	0	0	570123	0	0	0	0
Anid0594	22.7	364.2	0	0	0	0	0	0	650697	0	0	0	0	0
Anid0595	22.7	582.2	0	0	1885837	0	0	0	1329554	0	0	0	0	0
Anid0596	22.7	589.2	0	0	0	0	1101114	0	1417190	0	0	0	0	0
Anid0597	22.7	593.2	0	0	0	1203745	0	0	0	2361922	1757086	0	0	0
Anid0598	22.7	611.2	0	0	0	0	0	0	0	4179588	2303158	0	0	0
Anid0599	22.7	617.2	0	0	0	0	2014048	0	2731582	0	1912150	2328834	0	0
Anid0600	22.7	649.2	0	0	0	1397885	0	2446124	0	0	0	0	0	0
Anid0601	22.7	659.2	0	0	0	1758537	0	0	3560598	5206645	0	0	0	0
Anid0602	22.7	661.2	0	0	3019590	0	0	0	0	4248707	3361264	0	0	0
Anid0603	22.7	662.2	0	1058606	2001260	2280892	0	1027386	0	4270124	0	0	0	0
Anid0604	22.7	666.2	0	0	0	1462035	0	0	0	3164801	0	0	0	0
Anid0605	22.7	667.2	0	2107310	2496040	2021155	6028789	2843968	0	2167793	0	1750370	1	0
Anid0606	22.7	668.2	0	0	0	0	1917781	2112891	0	1132946	2071166	2441349	0	1
Anid0607	22.7	673.2	978098	0	1712479	0	0	1384061	2406172	3084904	0	0	0	0
Anid0608	22.7	718.2	0	0	0	0	0	1716096	0	3961466	0	0	0	0
Anid0609	22.7	720.2	1557171	0	0	0	0	2088950	2225427	0	0	0	0	0
Anid0610	22.7	723.2	0	0	0	0	0	3417439	2777902	0	4504854	0	0	0
Anid0611	22.7	729.2	0	0	0	0	1235858	0	1384037	3067388	2570277	0	0	0
Anid0612	22.7	731.2	0	0	0	0	0	1995688	4025240	3915520	2703121	2953060	0	1
Anid0613	22.7	738.2	0	0	0	1936835	0	843592	2706004	3916074	1997134	2106102	0	1
Anid0614	22.7	751.2	0	0	0	0	1856721	0	0	1989567	3694173	1655805	0	0
Anid0615	22.7	755.2	0	0	0	0	3856916	0	0	3507706	2686984	1712061	0	0
Anid0616	22.7	772.2	0	0	0	0	0	0	0	2693010	0	0	0	0
Anid0617	22.7	784.2	0	0	0	0	1936847	1170918	0	4201137	2469053	0	0	0
Anid0618	22.7	794.2	0	0	0	0	0	0	0	0	2470283	0	0	0
Anid0619	22.7	799.2	0	0	0	0	0	0	0	0	1817037	0	0	0
Anid0620	22.7	808.2	0	0	0	0	0	1215804	0	0	1184673	0	0	0
Anid0621	22.7	810.2	0	0	0	0	2397121	0	1996716	0	1594136	1507234	0	0
Anid0622	22.7	818.2	0	0	0	0	0	0	0	0	1376273	1788272	0	0
Anid0623	22.7	854.2	0	1219376	1933380	0	0	0	0	900620	0	0	0	0
Anid0624	22.7	870.2	0	0	0	0	4663259	0	0	3107965	1883632	0	0	0
Anid0625	22.7	879.2	1823855	0	1484861	6330148	4503000	0	0	1460715	0	0	1	0
Anid0626	22.7	917.2	0	2041046	0	0	0	0	0	0	0	1402591	0	0
Anid0627	22.7	994.2	0	0	0	0	0	0	0	897647	0	0	0	0
Anid0628	22.7	996.2	0	0	0	0	3918194	2505146	2500997	2560265	0	1102624	0	1
Anid0629	22.8	151.1	784886	513246	0	0	0	0	0	0	0	1013382	0	0
Anid0630	22.8	170.1	0	0	0	538360	819513	973025	0	0	0	0	0	0
Anid0631	22.8	367.2	5853059	7416715	7831671	7591659	10104576	0	0	0	882080	0	1	0
Anid0632	22.8	419.2	0	0	0	0	1097845	0	0	741082	0	0	0	0
Anid0633	22.8	507.2	0	0	0	0	0	0	0	696891	0	0	0	0
Anid0634	22.8	563.2	0	0	0	0	0	0	0	2372438	0	0	0	0
Anid0635	22.8	569.2	0	0	0	0	0	2088231	0	1536699	0	2146510	0	0
Anid0636	22.8	594.2	0	0	0	0	0	3553513	0	2325544	0	0	0	0
Anid0637	22.8	595.2	0	0	0	2256159	0	2539838	0	0	0	0	0	0
Anid0638	22.8	605.2	0	0	0	0	0	0	1875235	0	0	0	0	0
Anid0639	22.8	635.2	0	0	0	1583688	0	0	1815302	1782367	1684834	2290243	0	1
Anid0640	22.8	637.2	0	0	0	0	0	0	0	4761392	1379255	0	0	0
Anid0641	22.8	644.2	0	0	0	1340100	0	0	1196021	0	3396790	0	0	0
Anid0642	22.8	665.2	1735952	0	0	5171134	2653110	0	0	0	2189482	2793181	0	0
Anid0643	22.8	672.2	0	1153801	0	0	0	3200283	2898847	6731894	4336409	1621131	0	1
Anid0644	22.8	676.2	1863561	0	0	2298874	2044355	0	0	2304849	0	0	0	0
Anid0645	22.8	687.2	0	0	0	3857872	0	950164	2555498	2439761	2972059	0	0	1
Anid0646	22.8	698.2	2332516	0	2419197	2636906	2207240	0	3466945	0	2781854	0	1	0
Anid0647	22.8	699.2	2719178	2044736	0	0	1841026	2388911	1873374	3379906	3682083	0	0	1
Anid0648	22.8	727.2	0	0	0	0	0	1257117	1853019	3369549	0	0	0	0
Anid0649	22.8	742.2	0	0	0	0	0	0	0	0	2274349	0	0	0
Anid0650	22.8	747.2	0	0	0	0	0	2590311	2669163	3586091	0	0	0	0
Anid0651	22.8	749.2	2381434	0	2417759	0	0	0	2716744	5289388	3956418	0	0	0
Anid0652	22.8	753.2	0	0	0	0	0	2991278	5978601	2348117	1604217	1523751	0	1
Anid0653	22.8	756.2	0	0	0	0	0	0	3885764	0	0	0	0	0
Anid0654	22.8	764.2	0	0	0	0	0	1612383	3928693	2349813	0	0	0	0
Anid0655	22.8	770.2	0	0	0	2054685	0	0	1765431	0	0	0	0	0
Anid0656	22.8	774.2	0	0	0	0	0	0	0	2236555	4423670	0	0	0
Anid0657	22.8	782.2	1361138	0	0	1700928	0	1671253	0	4596581	1775648	2786147	0	1
Anid0658	22.8	786.2	0	0	0	1569892	0	1257025	0	1577933	0	0	0	0
Anid0659	22.8	800.2	0	0	2850735	0	0	0	0	2861292	2164383	3895394	0	0
Anid0660	22.8	807.2	0	0	0	1719878	0	0	2762093	5577463	0	0	0	0
Anid0661	22.8	837.2	0	0	0	0	0	0	3118342	6123018	2121293	2459597	0	1
Anid0662	22.9	221.1	0	0	0	0	0	0	1728858	1057007	628489	0	0	0
Anid0663	22.9	238.2	0	0	0	0	0	0	0	0	0	723604	0	0
Anid0664	22.9	257.1	0	0	0	0	0	0	0	1227178	0	0	0	0
Anid0665	22.9	280.2	0	0	0	0	0	0	0	1807404	0	0	0	0
Anid0666	22.9	453.2	2514495	2321630	3599653	0	5552156	768121	0	0	0	0	1	0
Anid0667	22.9	571.2	0	0	3683026	0	0	0	0	0	0	962263	0	0
Anid0668	22.9	606.2	0	0	0	0	0	0	0	1823883	0	0	0	0
Anid0669	22.9	610.2	0	0	0	0	0	0	0	2947361	0	0	0	0
Anid0670	22.9	615.2	0	0	0	0	0	757414	0	1333386	0	0	0	0
Anid0671	22.9	616.2	0	0	0	0	0	0	0	1901296	0	950595	0	0
Anid0672	22.9	621.2	0	0	0	0	0	2337396	2239295	1963664	0	0	0	0
Anid0673	22.9	626.2	0	0	0	0	0	5407383	0	3050838	0	0	0	0
Anid0674	22.9	639.2	0	0	0	0	0	1584299	2052085	0	1877802	0	0	0
Anid0675	22.9	652.2	0	0	0	0	0	0	1420054	3756501	0	1770571	0	0
Anid0676	22.9	660.2	0	0	0	0	0	3369064	0	3528662	0	0	0	0
Anid0677	22.9	663.2	0	0	0	0	0	5278657	2332643	4404064	0	0	0	0
Anid0678	22.9	690.2	0	0	0	0	0	1854895	0	0	0	0	0	0
Anid0679	22.9	695.2	0	1629623	0	0	0	1511043	1909553	3293232	2006772	827659	0	1
Anid0680	22.9	706.2	0	0	0	0	0	2601754	2060270	0	0	0	0	0
Anid0681	22.9	715.2	0	0	0	0	1527975	0	0	2509283	1318194	2837332	0	0
Anid0682	22.9	716.2	0	0	0	0	0	2628086	3043172	5853426	3984118	2960654	0	1
Anid0683	22.9	763.2	0	0	0	0	0	0	0	0	2033911	2186172	0	0
Anid0684	22.9	766.2	0	0	0	0	0	0	4774310	0	2252693	0	0	0
Anid0685	22.9	778.2	0	0	0	0	0	0	0	5048750	0	0	0	0
Anid0686	22.9	793.2	0	0	0	0	0	1773474	3288799	3648497	3148447	2038308	0	1
Anid0687	22.9	829.2	0	0	0	0	0	0	0	2144771	1908522	814104	0	0
Anid0688	22.9	834.2	0	0	0	0	0	1610799	0	3031965	0	0	0	0
Anid0689	22.9	835.2	0	0	0	0	0	0	0	0	881904	0	0	0
Anid0690	22.9	846.2	0	0	1723556	0	0	3273153	3595809	5300057	0	0	0	0
Anid0691	23	126.1	0	0	0	0	0	0	0	629741	0	0	0	0
Anid0692	23	199.1	0	0	0	0	0	0	0	0	822655	0	0	0
Anid0693	23	264.2	0	0	0	0	0	0	0	0	995206	0	0	0
Anid0694	23	330.2	0	0	0	0	0	0	0	1292610	0	0	0	0
Anid0695	23	355.2	0	0	1215200	0	0	0	0	1943946	0	0	0	0
Anid0696	23	580.2	0	0	0	0	0	0	1238327	2022107	0	949882	0	0
Anid0697	23	607.2	0	0	0	0	0	0	0	0	2312043	0	0	0
Anid0698	23	609.2	0	0	0	0	0	0	1851982	0	1936615	0	0	0
Anid0699	23	619.2	0	0	0	0	0	1733402	0	0	0	0	0	0
Anid0700	23	624.2	0	0	0	0	0	0	0	2241717	0	0	0	0
Anid0701	23	629.2	0	0	0	0	0	1902287	0	0	0	0	0	0
Anid0702	23	631.2	0	0	0	0	0	0	0	0	0	2715837	0	0
Anid0703	23	634.2	0	0	0	0	0	0	2199413	4142790	1675451	0	0	0
Anid0704	23	658.2	0	0	1888319	950681	1208938	0	1987838	3556908	1504494	0	0	0
Anid0705	23	671.2	0	0	0	0	0	2735738	1757082	1899787	3361576	0	0	1
Anid0706	23	679.2	0	0	0	0	0	2055677	0	5110567	1969498	0	0	0
Anid0707	23	680.2	0	0	0	0	0	1353141	0	2074199	2682606	2354269	0	1
Anid0708	23	686.2	0	0	0	0	0	0	946309	2573584	2374342	0	0	0
Anid0709	23	719.2	0	0	0	0	0	0	2766262	4130151	1752506	0	0	0
Anid0710	23	724.2	0	0	0	0	0	1906113	0	0	1365027	1775037	0	0
Anid0711	23	725.2	0	0	0	0	0	0	0	2997517	2044411	0	0	0
Anid0712	23	726.2	0	0	0	0	0	0	1799123	0	0	1777756	0	0
Anid0713	23	728.2	0	0	0	0	0	0	0	4192185	1298400	0	0	0
Anid0714	23	732.2	0	0	0	0	0	0	0	0	1688276	0	0	0
Anid0715	23	733.2	0	0	0	0	0	1026538	1733232	0	0	0	0	0
Anid0716	23	734.2	0	0	0	0	0	0	0	2939204	2804036	0	0	0
Anid0717	23	736.2	0	0	0	0	0	1846168	4650207	4153788	0	0	0	0
Anid0718	23	740.2	0	0	0	0	0	2974250	0	2297857	1704270	0	0	0
Anid0719	23	781.2	0	0	0	0	0	0	0	2860481	3448855	0	0	0
Anid0720	23	819.2	0	0	0	0	2787167	0	2893542	2676650	5364062	0	0	0
Anid0721	23	858.2	0	0	0	0	0	0	1903543	0	0	0	0	0
Anid0722	23	868.2	0	0	0	0	0	0	0	1841769	0	0	0	0
Anid0723	23.1	155.1	0	0	0	0	0	961753	0	0	0	0	0	0
Anid0724	23.1	203.1	918470	0	0	2366586	0	0	4276375	2783180	2734744	9051399	0	1
Anid0725	23.1	230.2	0	0	0	0	0	0	541810	0	0	0	0	0
Anid0726	23.1	388.2	0	0	0	0	0	0	0	1215797	0	0	0	0
Anid0727	23.1	579.2	0	0	0	0	0	0	0	2046933	0	0	0	0
Anid0728	23.1	614.2	3773953	0	1923373	0	0	1322572	1806927	4908605	2850800	0	0	1
Anid0729	23.1	632.2	0	0	0	0	0	0	0	2087330	0	0	0	0
Anid0730	23.1	638.2	0	0	0	0	0	1219881	0	0	0	0	0	0
Anid0731	23.1	641.2	0	0	0	0	0	3236996	0	0	0	0	0	0
Anid0732	23.1	642.2	0	0	0	0	0	0	0	0	0	2534026	0	0
Anid0733	23.1	647.2	0	0	0	0	0	0	0	2467434	0	0	0	0
Anid0734	23.1	651.2	0	0	0	0	0	1921056	0	0	0	956642	0	0
Anid0735	23.1	669.2	0	0	0	0	2931550	0	0	4442122	1190129	1157816	0	0
Anid0736	23.1	681.2	0	0	0	0	0	2035852	0	0	0	0	0	0
Anid0737	23.1	694.2	0	0	0	0	0	3401994	3435404	2645508	2422797	3924276	0	1
Anid0738	23.1	700.2	0	0	0	0	0	1919929	2878493	1581822	1391610	1721983	0	1
Anid0739	23.1	707.2	0	0	0	0	0	1379713	0	3877812	0	2090269	0	0
Anid0740	23.1	717.2	0	0	0	0	0	1995262	0	2143353	2667050	0	0	0
Anid0741	23.1	739.2	0	0	0	0	0	0	896681	3379397	2557241	0	0	0
Anid0742	23.1	745.2	0	0	0	0	0	2636584	5211344	2421568	2911176	2799742	0	1
Anid0743	23.1	789.2	0	0	0	0	0	2300829	2956896	2256227	2254098	0	0	1
Anid0744	23.1	798.2	0	0	0	0	0	0	0	1396566	586051	0	0	0
Anid0745	23.1	820.2	0	0	0	2117785	0	0	3568366	2132054	2228073	1491162	0	1
Anid0746	23.1	824.2	0	0	0	0	0	0	0	2197534	0	0	0	0
Anid0747	23.2	274.2	0	0	0	0	0	0	0	0	925757	0	0	0
Anid0748	23.2	394.2	0	0	0	0	0	0	0	0	642465	0	0	0
Anid0749	23.2	547.2	0	0	0	0	0	0	0	0	595608	0	0	0
Anid0750	23.2	590.2	0	0	0	0	0	0	0	1547373	1015144	0	0	0
Anid0751	23.2	712.2	0	0	0	0	0	0	0	2552069	4451952	1587145	0	0
Anid0752	23.2	768.2	0	0	0	0	0	1357280	0	1260068	0	0	0	0
Anid0753	23.2	771.2	0	0	0	0	0	0	0	2750079	0	0	0	0
Anid0754	23.2	779.2	0	0	0	0	0	887724	0	0	0	0	0	0
Anid0755	23.3	804.2	0	0	0	0	0	2542749	0	0	1584742	772022	0	0
Anid0756	23.3	821.2	0	0	0	0	0	0	1637937	601716	1843685	0	0	0
Anid0757	23.3	851.2	8890108	9156180	5709553	7221807	8557540	0	0	0	0	1562662	1	0
Anid0758	23.4	564.2	0	0	0	0	0	0	1019302	0	0	617254	0	0
Anid0759	23.4	583.2	1852511	0	1661900	2339367	0	3448329	0	0	4330855	0	0	0
Anid0760	23.4	795.2	0	0	0	0	0	1101119	0	0	0	0	0	0
Anid0761	23.5	623.2	1187523	0	0	0	0	0	1965579	2831431	3986321	0	0	0
Anid0762	23.6	275.2	0	0	0	0	0	0	0	2650699	0	0	0	0
Anid0763	23.6	333.2	0	0	0	0	0	0	0	1895551	0	0	0	0
Anid0764	23.7	349.2	0	6541789	1813167	0	9531857	0	0	6120108	1617467	0	0	0
Anid0765	23.7	366.2	0	0	0	0	0	0	0	0	0	1730132	0	0
Anid0766	23.7	373.2	0	0	0	0	0	0	1771796	2627775	1080335	0	0	0
Anid0767	23.8	381.2	2712629	2081277	1723482	2010129	2608757	0	0	0	765035	0	1	0
Anid0768	23.8	640.2	0	0	0	0	1773992	0	0	2613618	0	0	0	0
Anid0769	24.1	223.1	742726	647763	0	0	0	0	0	1151526	0	0	0	0
Anid0770	24.1	279.1	1059673	977071	1085288	0	0	0	1253285	0	1089183	0	0	0
Anid0771	24.1	347.2	9015812	8688117	9871973	8790927	8796843	8345114	7946090	8383410	7731264	8080980	1	1	0.0079 (W)	0.0222	0.89645	-0.15771	7.37
Anid0772	24.1	348.2	1827438	1665465	2321962	2052513	2513251	1378017	1932274	0	0	0	1	0
Anid0773	24.1	407.2	0	0	2377435	0	0	1264337	1837447	2219542	2014211	1882290	0	1
Anid0774	24.1	423.2	2133016	0	0	0	0	1609641	1087191	1593908	1670149	1085525	0	1
Anid0775	24.2	251.1	2030657	1340535	1249263	1511515	1415252	1921373	1766458	1367675	1593123	1636327	1	1	0.3445	0.5006	1.0977	0.13455	-1.39
Anid0776	24.2	397.2	0	0	0	0	0	0	0	0	0	717392	0	0
Anid0777	24.2	683.2	1938815	0	1906877	1185312	7492044	0	3138898	5342939	0	0	1	0
Anid0778	24.3	559.2	0	0	0	0	0	6562436	8574271	9244550	4101860	5074198	0	1
Anid0779	24.3	813.2	0	0	0	3636176	0	0	815476	0	0	0	0	0
Anid0780	24.4	229.1	0	0	0	0	0	559527	0	0	0	0	0	0
Anid0781	24.4	263.1	0	0	0	0	0	0	0	502099	0	0	0	0
Anid0782	24.4	409.2	0	0	0	0	0	0	1975694	0	0	0	0	0
Anid0783	24.4	539.2	0	0	0	0	0	0	0	1572018	0	0	0	0
Anid0784	24.4	560.2	0	0	0	0	0	0	0	2453937	0	0	0	0
Anid0785	24.4	598.2	5191036	7401306	4972843	4861672	2812040	5077293	7503535	0	3136521	3888677	1	1	0.3672	0.5074	0.78682	-0.34589	-1.72
Anid0786	24.4	599.2	0	4551617	1643837	0	2498990	3442919	1902477	3449439	1840237	1723581	0	1
Anid0787	24.4	624.2	3804601	4164382	3477078	4527295	4308173	0	3224012	3149732	3682006	0	1	0
Anid0788	24.6	299.2	1153981	0	0	0	0	0	0	1554603	0	0	0	0
Anid0789	24.6	315.2	0	3145081	1719879	1743985	3108614	876500	0	0	0	0	1	0
Anid0790	24.8	529.2	6713276	0	6294098	5252942	1146807	7417929	12940389	13262434	6730540	6658300	1	1	0.0159 (W)	0.0405	2.3912	1.2577	3.83
Anid0791	24.8	613.2	7381538	5804772	7781936	8946126	7657935	9270523	8566242	6718667	9328506	8607005	1	1	0.2096	0.3358	1.1309	0.17749	-1.25
Anid0792	24.9	387.2	0	0	0	0	0	0	0	0	2456636	0	0	0
Anid0793	25	278.2	0	0	0	0	0	0	0	0	664326	0	0	0
Anid0794	25	351.2	0	0	0	0	0	0	0	0	0	1704077	0	0
Anid0795	25	530.2	0	0	0	0	0	1909553	3123313	2184879	0	0	0	0
Anid0796	25	589.2	0	0	0	0	0	0	1993524	0	0	0	0	0
Anid0797	25.1	604.2	10380000	12467218	10538452	16612212	18685926	7405032	6563926	4844642	4896081	8753696	1	1	0.002	0.0096	0.47265	-1.0812	7.4
Anid0798	25.1	605.2	3754893	4263132	3867055	4318848	6871683	3391940	3326186	2879094	0	4259237	1	1	0.0317 (W)	0.0727	0.61142	-0.70976	3.59
Anid0799	25.2	373.2	0	0	0	0	0	0	0	0	557614	0	0	0
Anid0800	25.2	597.2	21278468	21423458	20057000	16233906	23942017	18691949	17820500	17937132	16378320	18697587	1	1	0.0888	0.1678	0.86973	-0.20136	3.25
Anid0801	25.2	612.2	5931786	6727689	5820078	7492746	5862531	6383818	5717959	7079336	5166147	5937300	1	1	0.5062	0.6452	0.9513	-0.072024	0
Anid0802	25.3	652.2	1980663	1843177	0	1768181	2019133	2145935	1983111	1552622	1959994	1776429	1	1	0.6905 (W)	0.7937	1.1977	0.26025	0
Anid0803	25.4	240.2	1837891	0	0	0	0	1069206	0	0	684783	0	0	0
Anid0804	25.4	277.2	1241248	1913256	1759293	1977370	1883388	2094242	2867227	5320276	5246781	5245076	1	1	0.0079 (W)	0.0222	2.3675	1.2434	7.53
Anid0805	25.4	377.2	0	0	0	0	0	0	3374181	0	3433269	0	0	0
Anid0806	25.4	553.2	0	0	0	0	0	0	1633720	1726183	0	0	0	0
Anid0807	25.4	573.2	0	0	0	0	0	1446540	2485600	0	1620361	0	0	0
Anid0808	25.4	621.2	1675520	4200446	1861035	0	0	0	0	0	0	1783222	0	0
Anid0809	25.5	245.1	0	0	0	0	0	0	0	503750	0	0	0	0
Anid0810	25.5	305.2	0	0	0	0	0	0	0	0	0	602660	0	0
Anid0811	25.5	452.2	0	1221770	0	0	0	781193	0	0	0	0	0	0
Anid0812	25.5	657.2	0	0	0	0	0	0	1385222	0	0	0	0	0
Anid0813	25.5	752.2	0	0	0	0	0	0	516629	0	0	0	0	0
Anid0814	25.5	787.2	0	0	0	0	0	0	0	698306	0	0	0	0
Anid0815	25.5	892.2	0	0	0	0	0	0	0	1214752	0	0	0	0
Anid0816	25.5	964.2	0	0	0	0	0	713971	0	0	0	0	0	0
Anid0817	25.6	303.2	0	0	4292502	3490885	3675255	0	921321	0	0	2295373	0	0
Anid0818	25.6	310.2	37754950	48902660	45274188	62606020	60927487	38168166	22797696	21999465	17642652	33529037	1	1	0.0045	0.0175	0.52507	-0.92942	3.92
Anid0819	25.6	311.2	9291009	11045877	9208476	4603373	5617596	2355686	0	1689669	3485280	3839326	1	1	0.0209	0.0525	0.29227	-1.7746	6.57
Anid0820	25.6	335.2	3596286	3785169	5369822	5262897	4673272	9176042	10299118	9876388	10308203	10324192	1	1	0.0079 (W)	0.0222	2.2032	1.1396	8.02
Anid0821	25.6	541.2	0	0	0	0	0	0	1987513	2094592	0	1427724	0	0
Anid0822	25.6	595.2	0	1748929	0	4186355	4174387	1661278	0	1844926	2090330	2717156	0	1
Anid0823	25.6	627.2	14559483	17510460	13588365	16558309	15817907	13845199	11694420	16778046	14848030	13520945	1	1	0.2085	0.3358	0.90584	-0.14267	-1
Anid0824	25.6	628.2	3717890	5342721	0	4595268	4195085	1840159	0	4344676	3131984	0	1	0
Anid0825	25.6	802.2	0	0	0	0	0	555657	0	0	0	0	0	0
Anid0826	25.6	936.2	0	0	0	0	0	0	0	0	0	701973	0	0
Anid0827	25.7	255.2	1184344	1752418	1369684	1199749	0	0	1772542	0	0	0	1	0
Anid0828	25.7	302.2	0	2533422	2113530	1123073	3115476	1040751	0	0	0	0	1	0
Anid0829	25.7	337.2	2566556	2843122	4262449	3510658	2436357	0	0	0	1647537	0	1	0
Anid0830	25.7	563.2	5311178	6038656	5367856	7812519	11639343	3710625	3930570	3729974	0	5798547	1	1	0.0317 (W)	0.0727	0.48168	-1.0539	4.21
Anid0831	25.7	596.2	15981993	18180291	17364636	21503838	27566792	10787793	9598426	9739619	3773242	12228721	1	1	0.0079 (W)	0.0222	0.45854	-1.1249	7.62
Anid0832	25.7	611.2	14576028	15926911	15750770	13062283	15726084	13141045	15193982	19791453	17616408	13514402	1	1	0.6174	0.7304	1.0562	0.078844	0
Anid0833	25.7	663.2	0	0	0	0	0	0	1732833	0	0	0	0	0
Anid0834	25.7	694.2	1987805	2370926	0	2714475	7453305	1823578	1467327	2393410	0	2712905	1	1	0.4633 (W)	0.6033	0.58527	-0.77283	-2.18
Anid0835	25.7	740.2	0	0	0	0	0	639196	0	0	0	0	0	0
Anid0836	25.8	130.1	0	0	0	0	0	552520	0	0	520487	0	0	0
Anid0837	25.8	287.2	1487458	0	0	0	0	0	0	0	967078	0	0	0
Anid0838	25.8	309.2	14714937	0	7642026	2033579	20944829	3647185	7545816	6449924	1942083	0	1	1	0.6172	0.7304	0.43515	-1.2004	-1.4
Anid0839	25.8	525.2	0	0	0	0	0	1280789	0	0	0	0	0	0
Anid0840	25.8	547.2	8289044	4836068	5394716	5790048	6474696	3883101	2049815	1503629	3346559	0	1	1	0.0513	0.1092	0.35848	-1.48	6.97
Anid0841	25.8	564.2	0	2061764	0	1804965	2138302	0	0	1039913	0	1772676	0	0
Anid0842	25.8	607.2	11655558	9718903	8758927	7613187	22612817	0	3234976	0	0	1611089	1	0
Anid0843	25.8	608.2	6910666	9103736	6311200	11750690	10892876	3878989	2167326	0	0	4666812	1	0
Anid0844	25.8	609.2	4965099	4146308	4564565	5584985	4522475	4043243	4011089	2995933	2935579	5249759	1	1	0.089	0.1678	0.80878	-0.30618	1.2
Anid0845	25.8	610.2	9571943	5772733	5882113	7552242	8177779	0	0	2088205	1757144	0	1	0
Anid0846	25.8	615.2	7299254	10675205	2855637	7621664	17733017	2211449	0	2999846	0	3313827	1	0
Anid0847	25.8	616.2	2474281	2050098	7614086	3811925	3856041	0	1191655	0	0	3108571	1	0
Anid0848	25.8	619.3	62207442	72579268	65696150	73560812	87694736	52032050	46087416	42211210	34015859	55587098	1	1	0.0022	0.0099	0.63564	-0.65373	8.22
Anid0849	25.8	620.3	14085578	15984970	14891332	15765238	19308012	12642857	8792154	10215848	7473999	11236912	1	1	0.0021	0.0099	0.62925	-0.6683	7.58
Anid0850	25.8	655.2	629944	0	0	0	0	0	0	0	728290	935962	0	0
Anid0851	25.8	678.2	4609486	2522228	4162181	2069609	6585662	1136371	0	0	0	2691605	1	0
Anid0852	25.8	679.2	0	1838229	0	3864674	2818544	0	0	1788685	1054722	0	0	0
Anid0853	25.8	681.2	0	4066355	1441538	0	2650727	2046681	0	0	0	0	0	0
Anid0854	25.8	904.2	6791975	3801673	7665409	7397066	16314318	0	1725089	0	0	0	1	0
Anid0855	25.9	585.2	0	0	0	0	0	2321143	0	2944927	0	0	0	0
Anid0856	25.9	643.2	0	0	1254494	0	1002724	0	1352206	0	0	0	0	0
Anid0857	25.9	924.2	0	0	0	0	0	0	0	1205803	0	0	0	0
Anid0858	26	227.1	0	775979	0	0	0	0	0	901512	0	0	0	0
Anid0859	26	288.2	0	0	0	0	0	0	0	0	753736	0	0	0
Anid0860	26	318.2	28113714	30958979	21371349	35297546	27607001	5874137	11943920	9993520	9110792	8478902	1	1	< 0.0001	0.0004	0.31672	-1.6587	8.53
Anid0861	26	355.2	0	0	0	0	0	0	0	579469	0	0	0	0
Anid0862	26	393.2	0	1018387	0	0	0	2816909	5981381	0	6407514	0	0	0
Anid0863	26	567.2	0	0	0	0	0	765694	0	0	0	0	0	0
Anid0864	26	634.2	11430330	12784651	11277051	13505747	15764886	6502045	6300221	6497910	2844120	0	1	1	0.0079 (W)	0.0222	0.34583	-1.5319	8.49
Anid0865	26	641.2	15285657	16984840	13740089	15629878	16012512	15732867	15108552	12284704	16163435	15207265	1	1	0.4864	0.6289	0.95936	-0.059862	-1.99
Anid0866	26	642.2	5917375	4329042	4017661	4518413	4669381	6627368	4998680	6090646	6459404	4626854	1	1	0.0687	0.1367	1.2282	0.29651	1.73
Anid0867	26	647.2	0	0	0	0	0	0	0	1765710	0	0	0	0
Anid0868	26	758.2	0	0	0	0	0	0	0	0	0	643997	0	0
Anid0869	26	760.2	0	0	0	0	0	0	684410	0	0	0	0	0
Anid0870	26	907.2	0	0	0	0	5006060	0	0	1719419	0	1448388	0	0
Anid0871	26	910.2	0	4109648	3623183	0	3660988	2514654	2138056	0	989927	2616388	0	1
Anid0872	26	911.2	3771189	2688109	3742400	0	7150814	1890507	2283015	0	0	0	1	0
Anid0873	26	913.2	0	0	0	0	0	0	0	940927	0	0	0	0
Anid0874	26	915.2	0	0	0	0	0	900757	0	0	0	1438904	0	0
Anid0875	26	917.2	0	0	0	0	0	0	0	0	0	1504084	0	0
Anid0876	26	963.2	0	0	0	0	0	0	0	762687	0	0	0	0
Anid0877	26	988.2	0	0	0	0	0	0	0	0	0	794634	0	0
Anid0878	26.1	321.2	0	0	0	0	0	0	0	0	862575	0	0	0
Anid0879	26.1	603.2	0	0	0	0	0	0	0	1611987	0	0	0	0
Anid0880	26.1	618.2	174997514	192762232	191273584	205611048	252629629	137591004	121415124	115927140	92664676	155758312	1	1	0.0016	0.0082	0.61277	-0.70658	8.06
Anid0881	26.1	630.2	0	0	0	0	0	0	0	1898205	0	0	0	0
Anid0882	26.1	695.2	0	4057458	0	0	0	742346	0	0	0	0	0	0
Anid0883	26.1	723.2	0	0	0	0	0	0	0	0	522776	0	0	0
Anid0884	26.1	761.2	0	0	0	0	0	0	0	544998	0	0	0	0
Anid0885	26.1	899.2	0	0	0	0	0	0	0	0	0	566774	0	0
Anid0886	26.2	301.1	7234849	7188448	6907434	7386989	6180555	10699033	9837738	12288084	10531884	7256013	1	1	0.0048	0.0181	1.4503	0.53635	5.31
Anid0887	26.2	361.2	0	0	0	1691290	1202525	0	0	0	2275234	2052325	0	0
Anid0888	26.2	516.2	0	0	0	0	0	0	0	571924	0	0	0	0
Anid0889	26.2	544.2	0	0	0	0	780143	1979778	2652870	3318960	1475221	0	0	1
Anid0890	26.2	626.2	14506868	16100832	16620585	16196241	13526043	20402530	16505616	15983740	15432420	13955073	1	1	0.4252	0.5744	1.0692	0.096599	-1
Anid0891	26.4	291.2	0	0	0	0	0	1907184	1841864	0	1905062	2938910	0	1
Anid0892	26.4	385.2	0	0	0	0	0	0	1267455	0	0	0	0	0
Anid0893	26.4	397.2	0	0	0	0	0	0	0	0	0	1296738	0	0
Anid0894	26.4	543.2	0	0	0	0	0	6333173	9855414	13580194	5976223	5774868	0	1
Anid0895	26.5	326.2	20704166	5421802	23539373	21244330	26844365	20392218	17453378	0	20735041	16599637	1	1	0.1508 (W)	0.2551	0.77166	-0.37397	-0.2
Anid0896	26.6	555.2	0	0	0	0	0	0	2858609	2540293	0	1377701	0	0
Anid0897	26.6	654.2	0	4776009	4262973	0	1704273	0	0	0	0	1320096	0	0
Anid0898	26.6	925.2	0	0	0	0	0	0	0	645327	0	0	0	0
Anid0899	26.7	317.2	21114259	28459806	31307918	21971707	45390627	27854803	23510931	23105562	16810146	38026535	1	1	0.5099	0.6453	0.87226	-0.19717	-1.68
Anid0900	26.7	587.2	0	0	0	0	0	3928020	3171477	4706919	0	0	0	0
Anid0901	26.9	625.2	38657544	38310778	43271114	39407812	37190491	36531236	37906052	37310576	36498100	36291092	1	1	0.0681	0.1367	0.93751	-0.093096	3
Anid0902	27	316.2	1175552	0	1091597	0	0	0	1474463	0	0	955737	0	0
Anid0903	27	319.2	0	0	3703522	0	2446129	10236337	12234814	11214411	12909645	13190882	0	1
Anid0904	27	632.2	59546741	72660608	59912447	73138232	88752325	36060818	32637415	30980710	22278314	37372437	1	1	0.0001	0.001	0.45007	-1.1518	8.37
Anid0905	27	633.2	23025133	24877361	20668339	24780044	32019904	13534715	12752463	13622559	8846028	13818910	1	1	0.0079 (W)	0.0222	0.49912	-1.0026	7.55
Anid0906	27.1	285.2	0	0	0	0	608820	0	614328	0	0	0	0	0
Anid0907	27.2	557.2	0	0	2215316	0	5295466	7668440	13904717	18112064	7873977	6522098	0	1
Anid0908	27.3	558.2	0	0	0	0	0	0	3451651	6357478	2231087	1654076	0	1
Anid0909	27.3	985.2	0	0	0	0	0	0	0	620766	0	0	0	0
Anid0910	27.4	325.2	7341155	11269408	11082929	5249713	15885298	5157461	6372658	0	6783505	12976622	1	1	0.2222 (W)	0.3467	0.62057	-0.68833	-1.76
Anid0911	27.6	569.2	0	0	0	0	0	0	0	2185280	0	1558264	0	0
Anid0912	27.6	617.2	0	0	0	0	0	0	1635721	2814660	0	1028678	0	0
Anid0913	27.6	653.2	0	1005217	1056860	743742	1796358	1487458	0	0	0	0	1	0
Anid0914	27.7	655.2	880857	0	0	0	0	0	0	0	1426976	0	0	0
Anid0915	27.7	829.2	0	0	0	0	0	0	0	574582	0	0	0	0
Anid0916	27.8	295.1	0	0	0	0	0	0	0	0	0	607429	0	0
Anid0917	27.8	305.2	0	0	0	0	0	0	0	1491686	0	722687	0	0
Anid0918	27.8	411.2	0	0	0	0	0	0	0	0	895403	0	0	0
Anid0919	27.9	279.1	0	0	0	0	0	0	0	3024745	1928623	0	0	0
Anid0920	27.9	335.2	0	0	0	0	0	4275038	4920717	6673633	5721748	5727925	0	1
Anid0921	27.9	614.2	0	0	0	0	0	0	1837741	2671209	2485545	0	0	0
Anid0922	27.9	644.2	2716287	3327414	3775867	3847079	6440533	4249597	4492362	0	2083793	3007689	1	1	0.5476 (W)	0.6743	0.70054	-0.51346	-1
Anid0923	27.9	705.2	0	0	0	0	0	857956	0	0	0	0	0	0
Anid0924	27.9	924.2	0	0	0	0	0	0	0	933986	0	0	0	0
Anid0925	28	350.2	0	0	0	0	0	0	0	0	0	1791400	0	0
Anid0926	28	379.2	0	0	0	0	0	0	1436657	1856848	0	2500520	0	0
Anid0927	28	394.2	0	0	0	0	0	0	1245010	0	2172202	0	0	0
Anid0928	28	453.2	0	0	0	0	0	918107	0	0	0	0	0	0
Anid0929	28	631.2	0	0	0	0	0	1429941	0	0	1783972	0	0	0
Anid0930	28	723.2	0	0	0	0	0	1433829	0	0	661312	0	0	0
Anid0931	28	942.2	0	0	0	0	0	1141164	0	0	0	0	0	0
Anid0932	28	943.2	0	0	0	0	0	0	0	0	0	1041210	0	0
Anid0933	28	948.2	0	0	0	0	0	0	0	1316274	0	0	0	0
Anid0934	28.1	324.2	18284363	24702458	22466251	28384105	35617321	29674723	27294525	25065851	18898796	26829111	1	1	0.9961	1	0.98693	-0.018975	-1.71
Anid0935	28.1	332.2	13021933	17436535	16634911	15266902	18314141	16248620	16852816	15666731	10395278	18636775	1	1	0.6929	0.7937	0.96437	-0.052337	0
Anid0936	28.1	333.2	0	0	0	0	1407657	3208933	2042957	6151648	2722761	4287055	0	1
Anid0937	28.1	599.2	0	0	0	0	0	0	0	1204246	0	0	0	0
Anid0938	28.1	615.2	0	0	0	0	2560945	2204061	3337117	4939384	3311532	2211630	0	1
Anid0939	28.1	624.2	3814536	2894199	3866385	8323849	7101299	7714762	7627490	6843440	0	6827056	1	1	0.8413 (W)	0.8853	1.1256	0.17066	-1.41
Anid0940	28.1	635.2	2522069	2305327	0	1667487	6643045	0	5014562	1194563	1107628	3989402	1	1	0.8201	0.8836	0.8632	-0.21223	-1.72
Anid0941	28.1	643.2	0	0	1295558	1736342	1848781	2368533	3485229	0	0	3049129	0	0
Anid0942	28.1	646.2	105819444	122842752	106459812	119169724	143864456	127145488	117063636	105676096	85679888	123297984	1	1	0.4554	0.6033	0.93431	-0.098027	0
Anid0943	28.1	647.2	37124415	44977934	41839930	44392616	55946870	46842618	46019990	37550718	32960383	43996408	1	1	0.4346	0.5826	0.9246	-0.1131	-1
Anid0944	28.1	648.2	9000606	9745483	9502469	9742681	14449325	11008083	10691603	8750710	7860913	11872313	1	1	1.0000 (W)	1	0.95696	-0.063467	-1
Anid0945	28.1	663.2	0	0	0	0	0	0	1355937	0	0	0	0	0
Anid0946	28.1	709.2	0	0	0	2270062	2324321	2207903	0	0	0	0	0	0
Anid0947	28.2	571.2	0	0	2102453	2335138	2104089	5039229	8925443	10802871	4999031	3612423	0	1
Anid0948	28.2	572.2	0	0	0	0	0	0	0	2644003	0	1026672	0	0
Anid0949	28.2	636.2	1537121	0	2454921	3409022	3104958	3537905	0	0	0	3265342	1	0
Anid0950	28.2	662.2	2558744	4777328	3894720	2263782	3660543	3549748	2265591	1807230	0	2657288	1	1	0.1508 (W)	0.2551	0.61395	-0.70382	-1.41
Anid0951	28.2	946.2	0	0	0	3611632	0	1881731	1410446	0	0	2692157	0	0
Anid0952	28.3	265.1	0	0	0	0	0	707194	0	0	0	0	0	0
Anid0953	28.3	331.2	0	0	4613776	3422092	7478440	5132597	3152412	0	0	2295551	0	0
Anid0954	28.3	575.2	0	0	0	2218841	0	0	3056091	0	0	2683806	0	0
Anid0955	28.3	576.2	0	0	0	871001	888863	0	992281	0	0	0	0	0
Anid0956	28.3	597.2	0	0	0	0	0	0	0	1990946	0	0	0	0
Anid0957	28.3	598.2	0	0	0	0	0	1244923	0	0	0	0	0	0
Anid0958	28.3	616.2	2026481	1634018	2869491	0	0	0	0	0	0	942581	0	0
Anid0959	28.3	668.2	0	0	0	0	0	0	0	1023427	0	0	0	0
Anid0960	28.3	684.2	0	0	0	0	0	0	0	0	0	1165559	0	0
Anid0961	28.3	706.2	0	2397534	2009017	0	2178392	1625670	1578643	0	0	1387317	0	0
Anid0962	28.3	707.2	0	0	1579785	0	0	977184	0	0	0	0	0	0
Anid0963	28.3	722.2	0	0	0	0	2385764	0	996377	0	0	0	0	0
Anid0964	28.3	769.2	0	0	0	0	0	0	0	0	0	802499	0	0
Anid0965	28.3	947.2	0	0	0	0	1850900	1352807	1668982	0	0	0	0	0
Anid0966	28.4	323.2	4422367	2556806	0	0	2071173	6463198	0	0	0	3809307	0	0
Anid0967	28.4	630.2	0	1276373	0	1260004	0	0	0	1081163	0	0	0	0
Anid0968	28.4	708.2	0	0	0	0	0	0	0	852656	0	0	0	0
Anid0969	28.5	321.2	0	0	0	0	0	0	0	0	3134676	0	0	0
Anid0970	28.5	583.2	0	0	0	0	0	0	2656925	3414051	0	0	0	0
Anid0971	28.5	906.2	0	0	4287946	2994824	3574909	942706	0	0	0	0	0	0
Anid0972	28.6	591.2	2490723	2758199	2135905	2662501	6010489	4036156	2206511	0	0	0	1	0
Anid0973	28.7	381.2	0	0	0	0	0	0	0	0	1893463	0	0	0
Anid0974	28.7	467.2	2873128	1832304	2386131	0	3061230	0	702733	0	0	0	1	0
Anid0975	28.8	660.2	11752225	13076456	11278228	14117555	16345567	10172447	9688840	7865563	6349416	8687087	1	1	0.0031	0.0124	0.64238	-0.6385	7.13
Anid0976	28.8	661.2	4747420	7436943	3536327	5029384	6753956	3321673	2907027	3039437	2733550	3044608	1	1	0.011	0.0289	0.54706	-0.87023	6.79
Anid0977	28.8	787.2	0	0	0	0	0	0	0	605211	0	0	0	0
Anid0978	28.8	910.2	0	0	0	0	0	0	0	0	573363	0	0	0
Anid0979	28.9	657.2	0	0	0	0	0	0	862334	0	0	0	0	0
Anid0980	29	303.2	0	0	0	0	0	0	1047600	0	0	1121445	0	0
Anid0981	29	337.2	0	0	0	0	0	0	0	1136608	944092	724754	0	0
Anid0982	29	363.2	0	0	0	0	0	0	1143807	1256147	0	0	0	0
Anid0983	29	496.2	4865540	4649188	3841333	5807529	5587649	1484055	1028369	0	0	0	1	0
Anid0984	29	518.2	2864138	3526679	3704834	3709515	4188338	1659237	0	0	0	0	1	0
Anid0985	29.2	376.2	0	0	0	0	0	0	0	0	994820	0	0	0
Anid0986	29.2	585.2	0	0	0	0	0	4628423	9742151	12448301	4761746	4060312	0	1
Anid0987	29.2	586.2	0	0	0	0	0	0	0	4290625	0	0	0	0
Anid0988	29.2	649.2	1825894	3293999	4447768	746551	6505804	4170878	3527278	2885560	3075057	3326807	1	1	0.5619	0.6834	1.0098	0.014131	-1
Anid0989	29.3	419.2	2464181	4339473	4140004	0	3599681	2968063	2801418	3038009	3211343	3130619	1	1	0.6905 (W)	0.7937	1.0239	0.03408	1
Anid0990	29.4	507.2	0	0	0	1562088	0	0	0	1857669	1937330	1278447	0	0
Anid0991	29.4	551.2	0	0	0	0	0	0	0	1228182	0	0	0	0
Anid0992	29.4	639.2	0	0	0	0	0	0	1627908	0	1454297	0	0	0
Anid0993	29.5	527.2	3768064	4830206	5642569	8330632	4384225	1543842	0	0	0	1388022	1	0
Anid0994	29.5	683.2	0	0	0	1484966	3735434	0	0	1424179	0	0	0	0
Anid0995	29.6	385.2	0	0	0	0	0	0	3761855	0	0	0	0	0
Anid0996	29.6	394.2	0	0	0	0	0	0	0	0	762041	0	0	0
Anid0997	29.8	781.2	0	0	0	0	0	0	0	0	912385	1263649	0	0
Anid0998	29.8	796.2	0	0	0	0	5364252	0	0	0	786514	0	0	0
Anid0999	29.9	599.2	0	0	0	0	0	0	2157304	3277916	0	0	0	0
Anid1000	29.9	605.2	4040192	3225968	3352156	2805847	0	3415476	3983500	4108021	3161602	0	1	1	0.6004 (W)	0.7245	1.091	0.12564	-1.96
Anid1001	29.9	694.2	0	0	0	0	0	0	969215	0	0	0	0	0
Anid1002	30	181.1	2888021	3756471	3053646	2920207	5312333	3316666	4035833	0	699917	5251353	1	1	0.2766	0.4172	0.75603	-0.40348	-1
Anid1003	30	202.1	0	587757	0	0	0	507820	0	0	0	0	0	0
Anid1004	30	203.1	0	0	0	0	0	0	0	0	0	532337	0	0
Anid1005	30	429.2	2264886	0	0	3853897	3165665	3464304	0	2549754	2369235	2577183	0	1
Anid1006	30	433.2	1804960	2347209	1872739	2366949	3568177	941567	0	0	1052513	0	1	0
Anid1007	30	473.2	3317451	2989154	2544611	4391990	3475742	2886805	4443626	1496221	0	4145892	1	1	0.3308	0.4907	0.79102	-0.33822	-1.41
Anid1008	30	480.2	20479574	20510432	23860374	24119532	27881962	10111977	8075347	7310778	6578947	6082680	1	1	< 0.0001	0.0001	0.32656	-1.6146	7.74
Anid1009	30	536.2	1017596	0	1718647	1345898	1305681	0	573166	0	0	0	1	0
Anid1010	30	693.2	3067952	3222339	3386070	2424615	5753764	0	0	0	1795972	2629723	1	0
Anid1011	30.1	284.2	83400742	85899148	94213661	0	18859175	65993462	0	0	11457966	9252694	1	0
Anid1012	30.1	375.2	8078561	6377956	6191236	9093076	5382187	6015255	5281324	4785007	5234952	6162269	1	1	0.0605	0.1231	0.78236	-0.3541	1.53
Anid1013	30.1	499.2	19894150	19508952	23391856	26655700	28938602	8459254	7048423	8160026	5812113	7061293	1	1	< 0.0001	< 0.0001	0.30865	-1.6959	7.61
Anid1014	30.1	521.2	9916447	8356313	10800364	11045385	12298035	5301778	6400362	5247202	4640285	4230585	1	1	< 0.0001	0.0006	0.4926	-1.0215	8.67
Anid1015	30.1	561.2	3452638	4361035	4486158	3882060	0	5710081	4371323	3054156	4835150	3078649	1	1	0.5476 (W)	0.6743	1.2808	0.35706	-1
Anid1016	30.1	580.2	1791956	2200128	2150981	1806688	2592697	0	1116087	0	0	0	1	0
Anid1017	30.1	595.2	0	0	0	1849579	0	0	0	0	0	1373929	0	0
Anid1018	30.1	994.2	5752402	4253903	4930538	5983285	8349708	974544	0	0	0	0	1	0
Anid1019	30.2	435.2	0	0	0	0	0	0	586901	0	0	0	0	0
Anid1020	30.2	463.2	4936779	1959930	2462903	3531606	2759496	2351421	1649102	1920091	2694488	0	1	1	0.0556 (W)	0.1156	0.56659	-0.81962	-0.47
Anid1021	30.2	611.2	0	0	0	0	0	0	0	1610556	0	0	0	0
Anid1022	30.3	341.2	0	0	0	0	0	0	0	0	947295	0	0	0
Anid1023	30.3	355.2	0	2061465	2135286	1761835	1781359	0	0	2196559	0	3122510	1	0
Anid1024	30.3	407.2	0	0	0	0	0	2309369	2106074	0	0	2956731	0	0
Anid1025	30.3	465.2	7410852	7447057	6578154	6659617	7812066	2296069	2252432	2305324	1969363	1850102	1	1	< 0.0001	< 0.0001	0.29724	-1.7503	7.46
Anid1026	30.3	498.2	65893603	71555752	85063378	83976511	88558103	33488426	25465508	24146334	23236799	20335660	1	1	< 0.0001	< 0.0001	0.32065	-1.6409	7.5
Anid1027	30.3	517.2	4035706	8637254	2608738	6554409	4535785	6074892	5598098	3432130	5530348	2673801	1	1	0.7405	0.8314	0.88387	-0.1781	0
Anid1028	30.3	520.2	34205228	38658331	40008212	45647388	40281768	21504274	18425372	19256942	12339798	15175846	1	1	< 0.0001	0.0004	0.43613	-1.1972	8.76
Anid1029	30.3	708.2	1731699	2458719	0	0	0	0	1421514	2163797	1114910	697125	0	1
Anid1030	30.4	263.1	0	0	1090989	0	2273642	1014203	1260298	0	0	0	0	0
Anid1031	30.4	393.2	1498376	3064639	1865634	0	0	1330366	1042504	0	2857249	0	0	0
Anid1032	30.4	399.2	4520200	7303057	5556932	8752038	5575564	5684278	0	3559100	2116198	4293884	1	1	0.1336	0.2348	0.50164	-0.99528	1.68
Anid1033	30.4	468.2	1981893	1250277	0	2655246	1478478	0	0	1064070	0	0	1	0
Anid1034	30.4	481.2	9557771	10138855	12442298	15237273	14256339	12014923	9798868	12411667	11606598	11811204	1	1	0.608	0.7288	0.93527	-0.09654	-0.16
Anid1035	30.4	619.3	8987836	11768372	8391024	11018201	14802340	12647317	10384388	9133725	10923341	9557980	1	1	0.8091	0.8823	0.95777	-0.062242	-1.72
Anid1036	30.5	437.2	14275826	12573106	15114970	14029066	14244944	7045746	8443591	6575673	6815341	6982816	1	1	< 0.0001	< 0.0001	0.5106	-0.96975	8.88
Anid1037	30.5	695.2	0	1445265	0	0	0	713405	0	0	0	0	0	0
Anid1038	30.6	467.2	5691464	6202703	5528654	6359803	6728658	2961177	3282416	0	1692813	3318077	1	1	0.0079 (W)	0.0222	0.37714	-1.4068	8.32
Anid1039	30.6	500.2	8709429	11281601	13543440	11448712	16783447	2726727	3251697	1695219	1836615	2869982	1	1	< 0.0001	0.0001	0.20044	-2.3188	8.91
Anid1040	30.6	522.2	4363128	5759991	5431615	7881208	11444087	3303173	1851633	2822060	0	1513476	1	1	0.0152	0.0393	0.27932	-1.84	6.94
Anid1041	30.6	576.2	2386341	0	0	3599500	5341329	1449278	697897	0	2139696	0	0	0
Anid1042	30.6	709.2	0	0	0	0	0	978392	0	0	0	0	0	0
Anid1043	30.7	550.2	0	0	0	0	1533539	1330537	0	0	0	0	0	0
Anid1044	30.7	620.3	0	0	0	0	3183230	0	2276746	0	0	0	0	0
Anid1045	30.7	752.2	0	686351	895657	0	0	0	826586	0	0	0	0	0
Anid1046	30.8	443.2	7897002	8087756	8796594	8325834	7032983	6161817	8354009	8361827	6626451	5025728	1	1	0.1472	0.2551	0.86023	-0.2172	0
Anid1047	30.8	482.2	0	0	2544447	3103681	4066493	1806774	3104897	3227681	2958565	2720071	0	1
Anid1048	30.8	487.2	8277658	8881085	11034817	10463300	12933510	11608620	8266910	8658588	9367982	7951494	1	1	0.3022	0.452	0.8888	-0.17007	-1.99
Anid1049	30.8	488.2	0	0	0	0	0	1579865	0	1698466	1727409	1700903	0	1
Anid1050	30.8	531.2	10391945	11188924	10371377	8542115	9448077	11049173	10610379	11206610	7294586	9079545	1	1	0.8167	0.8836	0.98594	-0.020427	-1
Anid1051	30.8	532.2	0	0	3787735	2323516	0	1194916	0	0	0	0	0	0
Anid1052	30.8	575.3	12294892	11848306	14001692	12937617	14808715	9704003	11914252	10527317	10190926	10790253	1	1	0.0039	0.0153	0.80628	-0.31065	4.64
Anid1053	30.8	664.2	2898595	1789194	0	1887754	0	3192987	2370669	0	0	0	0	0
Anid1054	30.8	707.2	9002056	13165993	9633270	8173115	10896390	7411172	7094769	6739583	5763888	5277768	1	1	0.0027	0.0109	0.63469	-0.65588	7.59
Anid1055	30.8	795.2	1901813	2091910	4818155	0	0	2672539	0	0	0	0	0	0
Anid1056	30.9	245.1	0	586297	0	0	929884	0	578845	0	0	0	0	0
Anid1057	30.9	367.2	10122284	6290470	7250735	9113720	8675927	2581814	0	0	2215439	0	1	0
Anid1058	30.9	374.2	9044646	10408703	6570159	9880697	9988929	3206887	1266301	0	2085001	0	1	0
Anid1059	30.9	378.2	6129443	5406968	4604743	6915474	5601343	3195511	0	0	0	0	1	0
Anid1060	30.9	594.2	0	0	0	0	0	547645	0	0	0	0	0	0
Anid1061	31	366.2	20646294	16279258	20478326	25054066	21837342	8683015	4165191	3009478	5129802	3494234	1	1	< 0.0001	0.0005	0.23473	-2.0909	7.29
Anid1062	31	377.2	34558487	32872304	29545375	34546566	34652442	17955080	15553806	13899080	15289141	14660346	1	1	0.0079 (W)	0.0222	0.46552	-1.1031	7.75
Anid1063	31	438.2	3455810	2876286	3170118	5163846	0	0	2414470	2459406	2393187	2104127	1	1	0.1161 (W)	0.208	0.64508	-0.63245	3.78
Anid1064	31	453.2	3452784	3943784	3479554	3745204	5497202	3505973	1216161	0	2104728	2862042	1	1	0.1007	0.1879	0.49414	-1.017	3.28
Anid1065	31	663.2	7807415	9482318	12176534	9534572	3498826	9587227	6826623	7820078	8274670	8368254	1	1	0.8884	0.9295	0.96182	-0.056167	-1.72
Anid1066	31	746.2	0	0	0	0	2439229	0	0	967837	0	0	0	0
Anid1067	31.1	303.2	0	0	0	0	0	0	521802	0	0	0	0	0
Anid1068	31.1	677.2	3733789	3919615	5100897	0	4223154	3742156	4128685	2282745	2606186	3432834	1	1	0.4206 (W)	0.5724	0.9398	-0.089579	-1.95
Anid1069	31.2	751.2	7223057	2602487	6502776	0	7150942	5637990	3807768	0	0	3888120	1	0
Anid1070	31.2	901.2	0	0	0	0	0	0	0	815240	0	0	0	0
Anid1071	31.3	457.2	7746946	3135334	0	0	0	3782534	3973639	3312186	4804336	1909277	0	1
Anid1072	31.3	607.2	0	0	0	0	0	0	1153047	0	0	0	0	0
Anid1073	31.3	673.2	0	0	0	0	0	0	0	882678	0	0	0	0
Anid1074	31.4	301.1	2102223	2553065	1660689	1873058	2594600	0	0	5152156	4288937	2582188	1	0
Anid1075	31.4	302.2	0	0	0	0	0	1041624	0	0	1021780	0	0	0
Anid1076	31.4	376.2	1396009	0	0	0	0	0	0	0	594827	0	0	0
Anid1077	31.4	439.2	4121593	4400641	4839305	4383574	4976913	0	0	0	859264	0	1	0
Anid1078	31.5	501.2	5703471	8881045	0	9694260	6350373	5165843	4180544	5077221	5660334	5015411	1	1	0.1508 (W)	0.2551	0.81276	-0.2991	1.14
Anid1079	31.5	542.2	0	0	0	0	0	0	0	0	0	578022	0	0
Anid1080	31.6	458.2	0	0	0	0	0	0	828995	0	0	0	0	0
Anid1081	31.6	571.2	0	0	1528668	0	0	0	0	0	0	1024704	0	0
Anid1082	31.6	633.2	7395101	0	0	0	0	6190208	0	0	2875364	2478535	0	0
Anid1083	31.6	669.2	0	0	0	0	0	0	0	604943	0	0	0	0
Anid1084	31.7	589.2	4352388	6054549	5906673	5045538	7153548	5486592	5116996	4858514	4522255	6450488	1	1	0.5259	0.661	0.92713	-0.10916	-1.98
Anid1085	31.7	659.2	0	1542184	0	0	0	0	2374040	660602	0	0	0	0
Anid1086	31.7	680.2	0	0	0	0	0	1218504	0	1916296	0	0	0	0
Anid1087	31.7	702.2	0	0	0	0	0	0	0	0	0	1390675	0	0
Anid1088	31.7	724.2	0	0	0	0	0	0	0	0	1135367	1983593	0	0
Anid1089	31.7	769.2	0	0	0	0	0	0	0	0	0	1216797	0	0
Anid1090	31.8	546.2	0	0	0	0	0	0	0	0	1660466	0	0	0
Anid1091	31.8	570.2	1062334	0	936958	1412825	894431	0	1750861	0	2739342	2612694	1	0
Anid1092	31.8	593.2	0	0	0	0	0	0	1487618	0	0	0	0	0
Anid1093	31.8	614.2	2247357	0	0	0	0	1023585	1917071	1457359	0	2521536	0	1
Anid1094	31.8	615.2	0	0	0	0	0	0	1529038	785756	0	0	0	0
Anid1095	31.8	636.2	1524816	0	1318208	0	1065464	0	0	3014911	0	2778177	0	0
Anid1096	31.8	637.2	0	0	0	0	1159892	0	0	0	1391325	0	0	0
Anid1097	31.8	655.2	0	0	0	0	0	0	0	0	767978	691633	0	0
Anid1098	31.8	658.2	0	0	1047256	0	931959	0	0	1752095	1680721	0	0	0
Anid1099	31.8	681.2	0	0	0	0	0	921526	0	0	0	0	0	0
Anid1100	31.8	747.2	0	0	0	0	0	577194	0	0	0	0	0	0
Anid1101	31.8	985.2	0	0	0	0	0	0	0	506959	0	0	0	0
Anid1102	31.9	526.2	0	0	0	0	0	704035	1496133	0	1104061	1640834	0	1
Anid1103	31.9	592.2	0	0	890786	0	1522973	1203059	0	2104206	1781792	1375751	0	1
Anid1104	31.9	611.2	0	0	0	0	0	0	0	823415	0	0	0	0
Anid1105	32	429.2	0	0	0	0	0	505484	0	889428	0	0	0	0
Anid1106	32	721.2	0	0	0	4880316	4220650	2104095	0	0	0	0	0	0
Anid1107	32.1	545.2	9478273	5030279	5431985	5388070	7238604	4422635	4649953	5540595	4854918	5213879	1	1	0.081	0.1593	0.75788	-0.39996	0.24
Anid1108	32.3	379.2	0	5148336	3902063	4914780	5415478	0	1549335	1697956	2316375	2079621	1	1	0.1161 (W)	0.208	0.40216	-1.3141	3.53
Anid1109	32.5	303.2	6230518	5249468	5458848	5229886	7032124	4754642	3524308	6664959	4581944	3428799	1	1	0.0837	0.163	0.7861	-0.34722	2.91
Anid1110	32.5	305.2	0	0	0	1201440	0	0	0	1093573	0	0	0	0
Anid1111	32.5	319.2	7965897	7442319	7358687	8594647	6592767	5063615	5820746	8064579	6104930	4198941	1	1	0.043	0.095	0.77074	-0.37569	2.56
Anid1112	32.5	325.2	2741946	0	2732164	0	3029978	0	0	0	1723923	0	0	0
Anid1113	32.5	352.2	0	1343763	0	0	0	0	0	0	0	1735784	0	0
Anid1114	32.5	363.2	4295915	3436213	4079286	4049294	3866553	2864935	2720103	5017516	3350897	2598143	1	1	0.168	0.2815	0.83902	-0.25322	1.98
Anid1115	32.5	364.2	0	1393442	0	0	0	0	1653407	0	0	0	0	0
Anid1116	32.5	378.2	0	0	0	0	0	0	0	2512892	0	0	0	0
Anid1117	32.5	395.2	0	0	0	0	0	0	0	3041517	3213780	0	0	0
Anid1118	32.5	599.2	0	0	0	0	1735691	0	0	1658907	0	0	0	0
Anid1119	32.7	441.2	0	0	0	0	1607202	0	0	0	671382	0	0	0
Anid1120	33.4	694.2	0	0	0	0	0	0	1189487	0	0	0	0	0
Anid1121	33.5	413.2	4634531	6995834	4671430	4658382	4100446	3318180	6139282	4983456	5171564	3153841	1	1	1.0000 (W)	1	0.90845	-0.13852	-0.51
Anid1122	33.5	414.2	0	1353432	1238509	1176063	0	1196545	1311877	0	0	0	0	0
Anid1123	33.5	801.2	2319779	2459863	3158830	2151260	0	1941977	0	0	0	1615928	1	0
Anid1124	33.5	802.2	1114302	2666629	1608620	2808770	0	892410	0	0	0	1729108	1	0
Anid1125	33.6	355.2	0	0	0	0	0	0	0	811392	1124054	0	0	0
Anid1126	33.6	371.2	0	0	0	0	0	575526	0	0	0	0	0	0
Anid1127	33.6	381.2	2536668	0	1866132	0	2041528	1338173	991650	1825209	1814981	0	0	1
Anid1128	33.6	397.2	0	0	0	0	0	0	0	0	0	615695	0	0
Anid1129	33.9	321.2	0	0	0	1433526	0	0	0	0	690813	0	0	0
Anid1130	34	457.2	0	0	0	0	0	0	0	0	671135	0	0	0
